# Supplementary material for: Volatile resorption expedites eruption onset in large silicic systems
Source: Nat Commun. 2026 Mar 12;17:3872. doi: 10.1038/s41467-026-70206-8 (PMC13125292; doi:10.1038/s41467-026-70206-8)
Supplement: Supplementary file 3 — Source Data [file 41467_2026_70206_MOESM3_ESM.xlsx]

## Sheet: Fig. 1 (B)-(C)
Run Number	Initial Chamber Volume [km3]	Chamber depth [m]	Initial concentration of H2O [wt%]	Initial concentration of CO2 [ppm]	Recharge rate [kg/s]	Recharge magma H2O [wt%]	Recharge magma CO2 [ppm]	Recharge temperature [C]	Initial crystallinity [vol%]	Initial Mass fraction of gas	deps_x	deps_g	Time until eruption [yrs]
11	500	6000	4	100	7.1347	1	500	1300	0.15	0.000392336	0.0227411	0.00374568	[]
15	500	6000	4.5	100	7.1347	1	500	1300	0.15	0.00553278	0.0254359	0.0076357	[]
19	500	6000	5	100	7.1347	1	500	1300	0.15	0.0132224	0.0257431	0.00742896	[]
31	500	6000	4	100	7.47443	1	500	1300	0.15	0.000392702	0.0226982	0.00372065	[]
35	500	6000	4.5	100	7.47443	1	500	1300	0.15	0.00556053	0.0253823	0.00758635	[]
39	500	6000	5	100	7.47443	1	500	1300	0.15	0.0132768	0.0256852	0.00737418	[]
51	500	6000	4	100	7.83033	1	500	1300	0.15	0.000392506	0.0226512	0.0036901	[]
55	500	6000	4.5	100	7.83033	1	500	1300	0.15	0.00556747	0.0253225	0.00753383	[]
59	500	6000	5	100	7.83033	1	500	1300	0.15	0.0132093	0.0256132	0.00731782	[]
71	500	6000	4	100	8.20317	1	500	1300	0.15	0.000389576	0.0225955	0.00364518	[]
75	500	6000	4.5	100	8.20317	1	500	1300	0.15	0.00558783	0.0252619	0.00747913	[]
79	500	6000	5	100	8.20317	1	500	1300	0.15	0.0131983	0.0255433	0.00725829	[]
91	500	6000	4	100	8.59378	1	500	1300	0.15	0.000394656	0.0225582	0.00364052	[]
95	500	6000	4.5	100	8.59378	1	500	1300	0.15	0.00552603	0.0251836	0.00741789	[]
99	500	6000	5	100	8.59378	1	500	1300	0.15	0.0131746	0.0254688	0.00719603	[]
111	500	6000	4	100	9.00297	1	500	1300	0.15	0.000396802	0.022511	0.00361947	[]
115	500	6000	4.5	100	9.00297	1	500	1300	0.15	0.00554788	0.0251171	0.00735792	[]
119	500	6000	5	100	9.00297	1	500	1300	0.15	0.0132231	0.0253975	0.0071301	[]
131	500	6000	4	100	9.43166	1	500	1300	0.15	0.000395569	0.0224522	0.0035783	[]
135	500	6000	4.5	100	9.43166	1	500	1300	0.15	0.0055416	0.0250422	0.00729376	[]
139	500	6000	5	100	9.43166	1	500	1300	0.15	0.0132933	0.0253245	0.00706087	[]
151	500	6000	4	100	9.88075	1	500	1300	0.15	0.000389756	0.0223803	0.00351438	[]
155	500	6000	4.5	100	9.88075	1	500	1300	0.15	0.0055389	0.0249645	0.0072268	[]
159	500	6000	5	100	9.88075	1	500	1300	0.15	0.0131899	0.0252321	0.00699005	[]
171	500	6000	4	100	10.3512	1	500	1300	0.15	0.000392337	0.0223266	0.00349111	[]
175	500	6000	4.5	100	10.3512	1	500	1300	0.15	0.00552495	0.024881	0.00715599	[]
179	500	6000	5	100	10.3512	1	500	1300	0.15	0.0132779	0.0251529	0.00691388	[]
191	500	6000	4	100	10.8441	1	500	1300	0.15	0.000404473	0.0222936	0.00351356	[]
195	500	6000	4.5	100	10.8441	1	500	1300	0.15	0.00552602	0.0247964	0.00708264	[]
199	500	6000	5	100	10.8441	1	500	1300	0.15	0.0132572	0.0250598	0.00683524	[]
211	500	6000	4	100	11.3605	1	500	1300	0.15	0.000394602	0.0222024	0.00342303	[]
215	500	6000	4.5	100	11.3605	1	500	1300	0.15	0.00555365	0.0247124	0.00700688	[]
219	500	6000	5	100	11.3605	1	500	1300	0.15	0.0132375	0.0249625	0.00675287	[]
231	500	6000	4	100	11.9014	1	500	1300	0.15	0.00039646	0.0221379	0.00339065	[]
235	500	6000	4.5	100	11.9014	1	500	1300	0.15	0.00558178	0.0246242	0.00692733	[]
239	500	6000	5	100	11.9014	1	500	1300	0.15	0.0132049	0.0248595	0.00666674	[]
251	500	6000	4	100	12.4681	1	500	1300	0.15	0.000399778	0.0220726	0.00336137	[]
255	500	6000	4.5	100	12.4681	1	500	1300	0.15	0.00555982	0.024523	0.00684214	[]
259	500	6000	5	100	12.4681	1	500	1300	0.15	0.013261	0.0247596	0.00657542	[]
271	500	6000	4	100	13.0618	1	500	1300	0.15	0.000396219	0.0219881	0.00329812	[]
275	500	6000	4.5	100	13.0618	1	500	1300	0.15	0.00556667	0.0244219	0.00675385	[]
279	500	6000	5	100	13.0618	1	500	1300	0.15	0.0133234	0.0246552	0.00647968	[]
291	500	6000	4	100	13.6837	1	500	1300	0.15	0.000402957	0.0219241	0.0032813	[]
295	500	6000	4.5	100	13.6837	1	500	1300	0.15	0.0055631	0.0243145	0.00666136	[]
299	500	6000	5	100	13.6837	1	500	1300	0.15	0.0132092	0.02453	0.00638169	[]
311	500	6000	4	100	14.3353	1	500	1300	0.15	0.000395034	0.0218227	0.00319459	[]
315	500	6000	4.5	100	14.3353	1	500	1300	0.15	0.00560174	0.0242091	0.00656569	[]
319	500	6000	5	100	14.3353	1	500	1300	0.15	0.0132982	0.0244173	0.00627631	[]
331	500	6000	4	100	15.0179	1	500	1300	0.15	0.000390832	0.0217268	0.00312441	[]
335	500	6000	4.5	100	15.0179	1	500	1300	0.15	0.00557075	0.0240864	0.006463	[]
339	500	6000	5	100	15.0179	1	500	1300	0.15	0.0132371	0.0242856	0.00616797	[]
351	500	6000	4	100	15.733	1	500	1300	0.15	0.000392667	0.0216408	0.00308002	[]
355	500	6000	4.5	100	15.733	1	500	1300	0.15	0.00557889	0.0239647	0.00635665	[]
359	500	6000	5	100	15.733	1	500	1300	0.15	0.0132342	0.0241531	0.00605379	[]
371	500	6000	4	100	16.4821	1	500	1300	0.15	0.000398011	0.0215567	0.00304575	[]
375	500	6000	4.5	100	16.4821	1	500	1300	0.15	0.00555442	0.0238317	0.00624441	[]
379	500	6000	5	100	16.4821	1	500	1300	0.15	0.0132331	0.0240143	0.005934	[]
391	500	6000	4	100	17.2669	1	500	1300	0.15	0.000393632	0.0214487	0.00296965	[]
395	500	6000	4.5	100	17.2669	1	500	1300	0.15	0.00557392	0.0237001	0.00612827	[]
399	500	6000	5	100	17.2669	1	500	1300	0.15	0.0131674	0.0238635	0.00580965	[]
411	500	6000	4	100	18.0891	1	500	1300	0.15	0.000397199	0.0213525	0.00292403	[]
415	500	6000	4.5	100	18.0891	1	500	1300	0.15	0.00556071	0.0235567	0.00600572	[]
419	500	6000	5	100	18.0891	1	500	1300	0.15	0.0132441	0.023718	0.00567703	[]
431	500	6000	4	100	18.9504	1	500	1300	0.15	0.000390441	0.02123	0.00283244	[]
435	500	6000	4.5	100	18.9504	1	500	1300	0.15	0.00563493	0.0234212	0.00587968	[]
439	500	6000	5	100	18.9504	1	500	1300	0.15	0.0132902	0.0235626	0.00553857	[]
451	500	6000	4	100	19.8527	1	500	1300	0.15	0.000393721	0.0211235	0.00278037	[]
455	500	6000	4.5	100	19.8527	1	500	1300	0.15	0.00556241	0.023254	0.00574361	[]
459	500	6000	5	100	19.8527	1	500	1300	0.15	0.013224	0.02339	0.00539552	[]
471	500	6000	4	100	20.798	1	500	1300	0.15	0.000398316	0.0210135	0.00272921	[]
475	500	6000	4.5	100	20.798	1	500	1300	0.15	0.00554431	0.0230885	0.00560265	[]
479	500	6000	5	100	20.798	1	500	1300	0.15	0.0132441	0.0232169	0.00524415	[]
491	500	6000	4	100	21.7884	1	500	1300	0.15	0.000393922	0.0208822	0.00264311	[]
495	500	6000	4.5	100	21.7884	1	500	1300	0.15	0.00554672	0.0229188	0.00545554	[]
499	500	6000	5	100	21.7884	1	500	1300	0.15	0.0131829	0.0230286	0.00508718	[]
511	500	6000	4	100	22.8258	1	500	1300	0.15	0.000392806	0.0207504	0.00256448	[]
515	500	6000	4.5	100	22.8258	1	500	1300	0.15	0.00554117	0.0227398	0.00530145	[]
519	500	6000	5	100	22.8258	1	500	1300	0.15	0.0131404	0.0228332	0.0049224	[]
531	500	6000	4	100	23.9127	1	500	1300	0.15	0.000391592	0.0206133	0.00248398	[]
535	500	6000	4.5	100	23.9127	1	500	1300	0.15	0.00562019	0.0225662	0.00514162	[]
539	500	6000	5	100	23.9127	1	500	1300	0.15	0.0131784	0.0226355	0.00474813	[]
551	500	6000	4	100	25.0513	1	500	1300	0.15	0.000391989	0.0204733	0.00240712	[]
555	500	6000	4.5	100	25.0513	1	500	1300	0.15	0.00553329	0.0223565	0.00497104	[]
559	500	6000	5	100	25.0513	1	500	1300	0.15	0.0132364	0.0224298	0.00456508	[]
571	500	6000	4	100	26.2441	1	500	1300	0.15	0.000390881	0.0203242	0.00232251	[]
575	500	6000	4.5	100	26.2441	1	500	1300	0.15	0.00555019	0.0221546	0.00479443	[]
579	500	6000	5	100	26.2441	1	500	1300	0.15	0.0131995	0.0222063	0.00437554	[]
591	500	6000	4	100	27.4938	1	500	1300	0.15	0.00038834	0.0201665	0.00222864	[]
595	500	6000	4.5	100	27.4938	1	500	1300	0.15	0.00552623	0.0219363	0.00460881	[]
599	500	6000	5	100	27.4938	1	500	1300	0.15	0.0132019	0.0219756	0.00417613	[]
611	500	6000	4	100	28.8029	1	500	1300	0.15	0.000387925	0.0200057	0.0021405	[]
615	500	6000	4.5	100	28.8029	1	500	1300	0.15	0.00552337	0.0217114	0.00441476	[]
619	500	6000	5	100	28.8029	1	500	1300	0.15	0.0132639	0.0217387	0.00396572	[]
631	500	6000	4	100	30.1744	1	500	1300	0.15	0.000395683	0.0198502	0.00207379	[]
635	500	6000	4.5	100	30.1744	1	500	1300	0.15	0.00557291	0.0214842	0.00421213	[]
639	500	6000	5	100	30.1744	1	500	1300	0.15	0.0132632	0.0214853	0.00374696	[]
651	500	6000	4	100	31.6112	1	500	1300	0.15	0.000396569	0.0196768	0.0019828	[]
655	500	6000	4.5	100	31.6112	1	500	1300	0.15	0.00554223	0.021233	0.00399913	[]
659	500	6000	5	100	31.6112	1	500	1300	0.15	0.013152	0.0212111	0.00352085	[]
671	500	6000	4	100	33.1164	1	500	1300	0.15	0.000392335	0.0194885	0.0018744	[]
675	500	6000	4.5	100	33.1164	1	500	1300	0.15	0.0055851	0.0209819	0.00377657	[]
679	500	6000	5	100	33.1164	1	500	1300	0.15	0.0131709	0.0209347	0.00328045	[]
691	500	6000	4	100	34.6932	1	500	1300	0.15	0.000396406	0.0193035	0.00178491	[]
695	500	6000	4.5	100	34.6932	1	500	1300	0.15	0.00554982	0.0207063	0.00354327	[]
699	500	6000	5	100	34.6932	1	500	1300	0.15	0.013145	0.0206417	0.00302997	[]
711	500	6000	4	100	36.3452	1	500	1300	0.15	0.000390959	0.0190981	0.00166843	[]
715	500	6000	4.5	100	36.3452	1	500	1300	0.15	0.00559039	0.0204297	0.00329885	[]
719	500	6000	5	100	36.3452	1	500	1300	0.15	0.013161	0.020338	0.00276635	[]
731	500	6000	4	100	38.0758	1	500	1300	0.15	0.000392054	0.0188931	0.00156639	[]
735	500	6000	4.5	100	38.0758	1	500	1300	0.15	0.00556549	0.0201296	0.00304313	[]
739	500	6000	5	100	38.0758	1	500	1300	0.15	0.0132246	0.0200235	0.0024887	[]
751	500	6000	4	100	39.8888	1	500	1300	0.15	0.000388389	0.0186735	0.00144996	[]
755	500	6000	4.5	100	39.8888	1	500	1300	0.15	0.0055068	0.0198106	0.00277603	[]
759	500	6000	5	100	39.8888	1	500	1300	0.15	0.013213	0.0196882	0.0022004	[]
771	500	6000	4	100	41.7881	1	500	1300	0.15	0.000391546	0.0184523	0.00134533	[]
775	500	6000	4.5	100	41.7881	1	500	1300	0.15	0.00556232	0.019494	0.00249509	[]
779	500	6000	5	100	41.7881	1	500	1300	0.15	0.0131505	0.0193334	0.00190028	[]
791	500	6000	4	100	43.7779	1	500	1300	0.15	0.000392641	0.018219	0.00123241	[]
795	500	6000	4.5	100	43.7779	1	500	1300	0.15	0.00560863	0.0191606	0.00220077	[]
799	500	6000	5	100	43.7779	1	500	1300	0.15	0.0132238	0.0189718	0.00158103	[]
811	500	6000	4	100	45.8624	1	500	1300	0.15	0.000396431	0.0179785	0.00112178	[]
815	500	6000	4.5	100	45.8624	1	500	1300	0.15	0.00552405	0.0187922	0.00189533	[]
819	500	6000	5	100	45.8624	1	500	1300	0.15	0.0132172	0.0185872	0.00124969	[]
831	500	6000	4	100	48.0462	1	500	1300	0.15	0.000391202	0.0177203	0.00099372	[]
835	500	6000	4.5	100	48.0462	1	500	1300	0.15	0.00549206	0.0184147	0.00157473	[]
839	500	6000	5	100	48.0462	1	500	1300	0.15	0.0131879	0.0181827	0.000903625	[]
851	500	6000	4	100	50.3339	1	500	1300	0.15	0.00039317	0.0174571	0.000873174	[]
855	500	6000	4.5	100	50.3339	1	500	1300	0.15	0.00554085	0.0180312	0.00123688	[]
859	500	6000	5	100	50.3339	1	500	1300	0.15	0.0131677	0.01776	0.000540913	[]
871	500	6000	4	100	52.7306	1	500	1300	0.15	0.000391523	0.0171811	0.000746778	[]
875	500	6000	4.5	100	52.7306	1	500	1300	0.15	0.00558824	0.0176287	0.000882772	[]
879	500	6000	5	100	52.7306	1	500	1300	0.15	0.0131682	0.0173187	0.000160195	[]
891	500	6000	4	100	55.2414	1	500	1300	0.15	0.000386457	0.0168929	0.000616207	[]
895	500	6000	4.5	100	55.2414	1	500	1300	0.15	0.00550559	0.0171895	0.000517368	[]
899	500	6000	5	100	55.2414	1	500	1300	0.15	0.013161	0.0168562	-0.000238119	[]
911	500	6000	4	100	57.8718	1	500	1300	0.15	0.00039028	0.0165963	0.000489358	[]
915	500	6000	4.5	100	57.8718	1	500	1300	0.15	0.00553836	0.0167457	0.000130075	[]
919	500	6000	5	100	57.8718	1	500	1300	0.15	0.0131862	0.0163739	-0.000656772	[]
931	500	6000	4	100	60.6274	1	500	1300	0.15	0.000392256	0.016287	0.000358463	[]
935	500	6000	4.5	100	60.6274	1	500	1300	0.15	0.00552942	0.0162754	-0.000273249	[]
939	500	6000	5	100	60.6274	1	500	1300	0.15	0.0131148	0.0158627	-0.00109026	[]
951	500	6000	4	100	63.5142	1	500	1300	0.15	0.000392652	0.0159648	0.000224859	[]
955	500	6000	4.5	100	63.5142	1	500	1300	0.15	0.00547359	0.0157773	-0.000692304	[]
959	500	6000	5	100	63.5142	1	500	1300	0.15	0.0131521	0.0153341	-0.00155013	[]
971	500	6000	4	100	66.5385	1	500	1300	0.15	0.000393894	0.0156293	8.90718e-05	[]
975	500	6000	4.5	100	66.5385	1	500	1300	0.15	0.00551908	0.0152687	-0.00113723	[]
979	500	6000	5	100	66.5385	1	500	1300	0.15	0.0131427	0.014778	-0.00202878	[]
991	500	6000	4	100	69.7068	1	500	1300	0.15	0.00038881	0.0152822	-4.50067e-05	[]
995	500	6000	4.5	100	69.7068	1	500	1300	0.15	0.00556145	0.0147355	-0.001603	[]
999	500	6000	5	100	69.7068	1	500	1300	0.15	0.0130735	0.0141922	-0.0025264	[]
1011	500	6000	4	100	73.0259	1	500	1300	0.15	0.000391727	0.0149199	-0.000184267	[]
1015	500	6000	4.5	100	73.0259	1	500	1300	0.15	0.00556405	0.0141722	-0.00208749	[]
1019	500	6000	5	100	73.0259	1	500	1300	0.15	0.0131274	0.0135862	-0.0030548	[]
1031	500	6000	4	100	76.5031	1	500	1300	0.15	0.000396354	0.0145418	-0.000328046	[]
1035	500	6000	4.5	100	76.5031	1	500	1300	0.15	0.00547948	0.0135732	-0.00258619	[]
1039	500	6000	5	100	76.5031	1	500	1300	0.15	0.0130592	0.0129447	-0.00360029	[]
1051	500	6000	4	100	80.1458	1	500	1300	0.15	0.00039053	0.0141546	-0.000460508	[]
1055	500	6000	4.5	100	80.1458	1	500	1300	0.15	0.00548063	0.0129563	-0.0031155	[]
1059	500	6000	5	100	80.1458	1	500	1300	0.15	0.0131136	0.0122798	-0.00417948	[]
1071	500	6000	4	100	83.962	1	500	1300	0.15	0.0003856	0.0137531	-0.000591867	[]
1075	500	6000	4.5	100	83.962	1	500	1300	0.15	0.00554944	0.0123173	-0.00367689	[]
1079	500	6000	5	100	83.962	1	500	1300	0.15	0.0130777	0.0115789	-0.0047796	[]
1091	500	6000	4	100	87.96	1	500	1300	0.15	0.000393017	0.0133268	-0.000743598	[]
1095	500	6000	4.5	100	87.96	1	500	1300	0.15	0.00553728	0.0116401	-0.00425486	[]
1099	500	6000	5	100	87.96	1	500	1300	0.15	0.0130722	0.0108467	-0.00540994	[]
1111	500	6000	4	100	92.1482	1	500	1300	0.15	0.000386911	0.0128962	-0.000870358	[]
1115	500	6000	4.5	100	92.1482	1	500	1300	0.15	0.00549793	0.0109292	-0.00485545	[]
1119	500	6000	5	100	92.1482	1	500	1300	0.15	0.0131189	0.0100825	-0.00607391	[]
1131	500	6000	4	100	96.5359	1	500	1300	0.15	0.000387803	0.0124424	-0.001011	[]
1135	500	6000	4.5	100	96.5359	1	500	1300	0.15	0.00549973	0.0101893	-0.00548876	[]
1139	500	6000	5	100	96.5359	1	500	1300	0.15	0.0131319	0.00928072	-0.00676637	[]
1151	500	6000	4	100	101.133	1	500	1300	0.15	0.000391087	0.0119689	-0.00115669	[]
1155	500	6000	4.5	100	101.133	1	500	1300	0.15	0.00553119	0.00941736	-0.00615564	[]
1159	500	6000	5	100	101.133	1	500	1300	0.15	0.0130301	0.00843681	-0.00748132	[]
1171	500	6000	4	100	105.948	1	500	1300	0.15	0.000393185	0.0114786	-0.00129909	[]
1175	500	6000	4.5	100	105.948	1	500	1300	0.15	0.00548285	0.00860404	-0.00683907	[]
1179	500	6000	5	100	105.948	1	500	1300	0.15	0.0131299	0.00756142	-0.00824747	[]
1191	500	6000	4	100	110.993	1	500	1300	0.15	0.000385787	0.010983	-0.00141321	[]
1195	500	6000	4.5	100	110.993	1	500	1300	0.15	0.00546987	0.00775638	-0.00755874	[]
1199	500	6000	5	100	110.993	1	500	1300	0.15	0.0130029	0.00663685	-0.00902826	[]
1211	500	6000	4	100	116.278	1	500	1300	0.15	0.000390132	0.0104517	-0.00156132	[]
1215	500	6000	4.5	100	116.278	1	500	1300	0.15	0.00546535	0.00687034	-0.00831223	[]
1219	500	6000	5	100	116.278	1	500	1300	0.15	0.0130498	0.0056753	-0.00986211	[]
1231	500	6000	4	100	121.815	1	500	1300	0.15	0.000388923	0.00990955	-0.00168993	[]
1235	500	6000	4.5	100	121.815	1	500	1300	0.15	0.00551437	0.00594579	-0.00911167	[]
1239	500	6000	5	100	121.815	1	500	1300	0.15	0.0130271	0.00466658	-0.0107278	[]
1251	500	6000	4	100	127.615	1	500	1300	0.15	0.000392212	0.0093395	-0.00183273	[]
1255	500	6000	4.5	100	127.615	1	500	1300	0.15	0.0054656	0.0049757	-0.00992257	[]
1259	500	6000	5	100	127.615	1	500	1300	0.15	0.0130595	0.00361227	-0.0116397	[]
1271	500	6000	4	100	133.691	1	500	1300	0.15	0.000389043	0.0087605	-0.00194932	[]
1275	500	6000	4.5	100	133.691	1	500	1300	0.15	0.00551141	0.00396374	-0.0107941	[]
1279	500	6000	5	100	133.691	1	500	1300	0.15	0.0129979	0.00250698	-0.012583	[]
1291	500	6000	4	100	140.057	1	500	1300	0.15	0.000381583	0.00816781	-0.00204656	[]
1295	500	6000	4.5	100	140.057	1	500	1300	0.15	0.00550315	0.00290496	-0.0116885	[]
1299	500	6000	5	100	140.057	1	500	1300	0.15	0.0129545	0.00135089	-0.0135721	[]
1311	500	6000	4	100	146.726	1	500	1300	0.15	0.000386988	0.00752721	-0.00219364	[]
1315	500	6000	4.5	100	146.726	1	500	1300	0.15	0.00546662	0.00179903	-0.0126118	[]
1319	500	6000	5	100	146.726	1	500	1300	0.15	0.0129455	0.000141998	-0.014611	[]
1331	500	6000	4	100	153.713	1	500	1300	0.15	0.000386227	0.00687603	-0.00231286	[]
1335	500	6000	4.5	100	153.713	1	500	1300	0.15	0.00547062	0.000644289	-0.0135864	[]
1339	500	6000	5	100	153.713	1	500	1300	0.15	0.0130158	-0.00112228	-0.0157084	[]
1351	500	6000	4	100	161.032	1	500	1300	0.15	0.000383377	0.00620574	-0.00241934	[]
1355	500	6000	4.5	100	161.032	1	500	1300	0.15	0.00551084	-0.00056473	-0.0146173	[]
1359	500	6000	5	100	161.032	1	500	1300	0.15	0.0130104	-0.00244585	-0.0168463	[]
1371	500	6000	4	100	168.699	1	500	1300	0.15	0.000385945	0.00549748	-0.0025498	[]
1375	500	6000	4.5	100	168.699	1	500	1300	0.15	0.00545675	-0.0018215	-0.0156507	[]
1379	500	6000	5	100	168.699	1	500	1300	0.15	0.0128961	-0.00383024	-0.0180203	[]
1391	500	6000	4	100	176.732	1	500	1300	0.15	0.000387441	0.0047658	-0.0026725	[]
1395	500	6000	4.5	100	176.732	1	500	1300	0.15	0.00544846	-0.00313472	-0.0167434	[]
1399	500	6000	5	100	176.732	1	500	1300	0.15	0.01297	-0.00527899	-0.0192768	[]
1411	500	6000	4	100	185.147	1	500	1300	0.15	0.000396671	0.00376836	-0.00280437	[]
1415	500	6000	4.5	100	185.147	1	500	1300	0.15	0.00540056	-0.00449945	-0.0178557	[]
1419	500	6000	5	100	185.147	1	500	1300	0.15	0.0128764	-0.00679274	-0.0205635	[]
1431	500	6000	4	100	193.963	1	500	1300	0.15	0.000381755	0.00290483	-0.00270228	[]
1435	500	6000	4.5	100	193.963	1	500	1300	0.15	0.00543129	-0.00593157	-0.0190533	[]
1439	500	6000	5	100	193.963	1	500	1300	0.15	0.0128948	-0.00837727	-0.0219279	[]
1451	500	6000	4	100	203.199	1	500	1300	0.15	0.000380859	0.001986	-0.00269923	[]
1455	500	6000	4.5	100	203.199	1	500	1300	0.15	0.0054507	-0.00742389	-0.0202899	[]
1459	500	6000	5	100	203.199	1	500	1300	0.15	0.0128342	-0.0100324	-0.0233401	[]
1471	500	6000	4	100	212.874	1	500	1300	0.15	0.000384939	0.00102295	-0.00273156	[]
1475	500	6000	4.5	100	212.874	1	500	1300	0.15	0.00540529	-0.00896198	-0.0215172	[]
1479	500	6000	5	100	212.874	1	500	1300	0.15	0.0128826	-0.0117662	-0.0248372	[]
1491	500	6000	4	100	223.011	1	500	1300	0.15	0.000383225	3.68256e-05	-0.00272305	[]
1495	500	6000	4.5	100	223.011	1	500	1300	0.15	0.00538031	-0.010564	-0.0227926	[]
1499	500	6000	5	100	223.011	1	500	1300	0.15	0.0127801	-0.0135735	-0.0263715	[]
1511	500	6000	4	100	233.629	1	500	1300	0.15	0.000379061	-0.000981719	-0.00269728	[]
1515	500	6000	4.5	100	233.629	1	500	1300	0.15	0.00536968	-0.0122288	-0.0241089	[]
1519	500	6000	5	100	233.629	1	500	1300	0.15	0.012828	-0.0154686	-0.0280065	[]
1531	500	6000	4	100	244.754	1	500	1300	0.15	0.000378544	-0.00204888	-0.00269753	[]
1535	500	6000	4.5	100	244.754	1	500	1300	0.15	0.00543949	-0.0139891	-0.0255491	[]
1539	500	6000	5	100	244.754	1	500	1300	0.15	0.0128021	-0.0174458	-0.0296986	[]
1551	500	6000	4	100	256.408	1	500	1300	0.15	0.000377744	-0.00315731	-0.00269595	[]
1555	500	6000	4.5	100	256.408	1	500	1300	0.15	0.00541574	-0.0157684	-0.0268978	[]
1559	500	6000	5	100	256.408	1	500	1300	0.15	0.0127729	-0.0195118	-0.0314653	[]
1571	500	6000	4	100	268.617	1	500	1300	0.15	0.000383299	-0.00432344	-0.00273987	[]
1575	500	6000	4.5	100	268.617	1	500	1300	0.15	0.00539622	-0.0176033	-0.0282514	[]
1579	500	6000	5	100	268.617	1	500	1300	0.15	0.012724	-0.0216689	-0.0333052	[]
1591	500	6000	4	100	281.407	1	500	1300	0.15	0.000380399	-0.00559833	-0.00268949	1492.27
1595	500	6000	4.5	100	281.407	1	500	1300	0.15	0.00534559	-0.0194543	-0.029512	[]
1599	500	6000	5	100	281.407	1	500	1300	0.15	0.0127853	-0.0239312	-0.0352561	[]
1611	500	6000	4	100	294.807	1	500	1300	0.15	0.000390679	-0.00587645	-0.00275571	1223.26
1615	500	6000	4.5	100	294.807	1	500	1300	0.15	0.00539617	-0.021433	-0.0309508	[]
1619	500	6000	5	100	294.807	1	500	1300	0.15	0.0127016	-0.0262807	-0.0372511	[]
1631	500	6000	4	100	308.844	1	500	1300	0.15	0.000390588	-0.00607626	-0.00276006	1057.96
1635	500	6000	4.5	100	308.844	1	500	1300	0.15	0.00535846	-0.0233461	-0.0321004	[]
1639	500	6000	5	100	308.844	1	500	1300	0.15	0.0126942	-0.0287426	-0.0393554	[]
1651	500	6000	4	100	323.55	1	500	1300	0.15	0.000391621	-0.00624386	-0.00276202	938.384
1655	500	6000	4.5	100	323.55	1	500	1300	0.15	0.00530266	-0.0252178	-0.0330372	[]
1659	500	6000	5	100	323.55	1	500	1300	0.15	0.0126264	-0.0313041	-0.0415293	[]
1671	500	6000	4	100	338.956	1	500	1300	0.15	0.000389237	-0.00637876	-0.00274054	843.198
1675	500	6000	4.5	100	338.956	1	500	1300	0.15	0.00537363	-0.0262742	-0.0331398	4557.7
1679	500	6000	5	100	338.956	1	500	1300	0.15	0.0125989	-0.0339814	-0.0438088	[]
1691	500	6000	4	100	355.096	1	500	1300	0.15	0.000385688	-0.00649263	-0.00271154	764.597
1695	500	6000	4.5	100	355.096	1	500	1300	0.15	0.00539597	-0.0271419	-0.033269	4133.98
1699	500	6000	5	100	355.096	1	500	1300	0.15	0.0125866	-0.0367771	-0.0461907	[]
1711	500	6000	4	100	372.004	1	500	1300	0.15	0.00038288	-0.0065989	-0.00269798	698.97
1715	500	6000	4.5	100	372.004	1	500	1300	0.15	0.00542545	-0.0279507	-0.0334522	3788.21
1719	500	6000	5	100	372.004	1	500	1300	0.15	0.0126269	-0.0397016	-0.048693	[]
1731	500	6000	4	100	389.717	1	500	1300	0.15	0.000386378	-0.00670938	-0.00271943	644.158
1735	500	6000	4.5	100	389.717	1	500	1300	0.15	0.00534141	-0.0282745	-0.0330499	3428.19
1739	500	6000	5	100	389.717	1	500	1300	0.15	0.0125699	-0.0427311	-0.0512543	[]
1751	500	6000	4	100	408.274	1	500	1300	0.15	0.000389136	-0.00680542	-0.00272849	595.639
1755	500	6000	4.5	100	408.274	1	500	1300	0.15	0.00536499	-0.0289371	-0.0332264	3176.37
1759	500	6000	5	100	408.274	1	500	1300	0.15	0.012521	-0.0458877	-0.0539171	[]
1771	500	6000	4	100	427.714	1	500	1300	0.15	0.000390045	-0.00689011	-0.00273033	552.37
1775	500	6000	4.5	100	427.714	1	500	1300	0.15	0.00535164	-0.0294208	-0.0332236	2937.66
1779	500	6000	5	100	427.714	1	500	1300	0.15	0.0125114	-0.0491817	-0.0566995	[]
1791	500	6000	4	100	448.08	1	500	1300	0.15	0.0003887	-0.00696095	-0.00271704	513.106
1795	500	6000	4.5	100	448.08	1	500	1300	0.15	0.00545352	-0.0300136	-0.033427	2742.96
1799	500	6000	5	100	448.08	1	500	1300	0.15	0.0128032	-0.0511587	-0.0579604	4787.07
1811	500	6000	4	100	469.416	1	500	1300	0.15	0.000393443	-0.00704471	-0.00274671	479.386
1815	500	6000	4.5	100	469.416	1	500	1300	0.15	0.00541096	-0.0303088	-0.0332853	2541.18
1819	500	6000	5	100	469.416	1	500	1300	0.15	0.0127382	-0.0515512	-0.0575332	4386.22
1831	500	6000	4	100	491.767	1	500	1300	0.15	0.000393983	-0.007111	-0.00274744	447.863
1835	500	6000	4.5	100	491.767	1	500	1300	0.15	0.00536752	-0.0305638	-0.0331402	2359.72
1839	500	6000	5	100	491.767	1	500	1300	0.15	0.0127079	-0.0519683	-0.05724	4043.41
1851	500	6000	4	100	515.183	1	500	1300	0.15	0.000388213	-0.00715073	-0.00270458	417.624
1855	500	6000	4.5	100	515.183	1	500	1300	0.15	0.00534556	-0.0308794	-0.0331131	2203.44
1859	500	6000	5	100	515.183	1	500	1300	0.15	0.012699	-0.0523877	-0.057032	3744.27
1871	500	6000	4	100	539.714	1	500	1300	0.15	0.000389547	-0.00720954	-0.00271147	391.623
1875	500	6000	4.5	100	539.714	1	500	1300	0.15	0.0053993	-0.0312364	-0.0331709	2066.26
1879	500	6000	5	100	539.714	1	500	1300	0.15	0.0126438	-0.0527311	-0.0567971	3474.39
1891	500	6000	4	100	565.413	1	500	1300	0.15	0.000390883	-0.00726486	-0.0027186	367.78
1895	500	6000	4.5	100	565.413	1	500	1300	0.15	0.00536616	-0.0314632	-0.0330955	1933.07
1899	500	6000	5	100	565.413	1	500	1300	0.15	0.0126362	-0.0531158	-0.0566709	3237.12
1911	500	6000	4	100	592.336	1	500	1300	0.15	0.000396153	-0.0073302	-0.00275324	346.618
1915	500	6000	4.5	100	592.336	1	500	1300	0.15	0.00532341	-0.0316353	-0.0329793	1808.77
1919	500	6000	5	100	592.336	1	500	1300	0.15	0.0124953	-0.0533174	-0.0563737	3012.65
1931	500	6000	4	100	620.54	1	500	1300	0.15	0.000391707	-0.0073595	-0.00272059	325.218
1935	500	6000	4.5	100	620.54	1	500	1300	0.15	0.00545683	-0.0323117	-0.0335033	1726.24
1939	500	6000	5	100	620.54	1	500	1300	0.15	0.0125455	-0.0537383	-0.0563839	2823.47
1951	500	6000	4	100	650.088	1	500	1300	0.15	0.000388285	-0.00738877	-0.00269523	305.606
1955	500	6000	4.5	100	650.088	1	500	1300	0.15	0.0053529	-0.0322027	-0.0330893	1605.22
1959	500	6000	5	100	650.088	1	500	1300	0.15	0.012406	-0.0539086	-0.0561348	2638.02
1971	500	6000	4	100	681.042	1	500	1300	0.15	0.000390908	-0.00743703	-0.00271194	288.492
1975	500	6000	4.5	100	681.042	1	500	1300	0.15	0.00541035	-0.0325711	-0.0332733	1520.07
1979	500	6000	5	100	681.042	1	500	1300	0.15	0.0127072	-0.0542265	-0.0560934	2476.86
1991	500	6000	4	100	713.47	1	500	1300	0.15	0.00040339	-0.00751891	-0.00279704	274.206
1995	500	6000	4.5	100	713.47	1	500	1300	0.15	0.0054235	-0.0329304	-0.0334611	1440.8
1999	500	6000	5	100	713.47	1	500	1300	0.15	0.0126772	-0.0545058	-0.0560371	2327.6

## Sheet: Fig. 1 (D)-(F)
Run Number	Initial Chamber Volume [km3]	Chamber depth [m]	Initial concentration of H2O [wt%]	Initial concentration of CO2 [ppm]	Recharge rate [kg/s]	Recharge magma H2O [wt%]	Recharge magma CO2 [ppm]	Recharge temperature [C]	Initial crystallinity [vol%]	Initial Mass fraction of gas	deps_x	deps_g	Time until eruption [yrs]
3	500	6000	4	100	7.1347	1	100	1100	0.15	0.000395861	0.0230405	0.00381567	[]
4	500	6000	4.5	100	7.1347	1	100	1100	0.15	0.0056107	0.0257822	0.00774419	[]
5	500	6000	5	100	7.1347	1	100	1100	0.15	0.0131868	0.0260846	0.00753613	[]
8	500	6000	4	100	7.83776	1	100	1100	0.15	0.000395451	0.0229769	0.00376186	[]
9	500	6000	4.5	100	7.83776	1	100	1100	0.15	0.00555128	0.025683	0.00764656	[]
10	500	6000	5	100	7.83776	1	100	1100	0.15	0.0132444	0.0259935	0.00743357	[]
13	500	6000	4	100	8.61011	1	100	1100	0.15	0.000398561	0.0229163	0.00372143	[]
14	500	6000	4.5	100	8.61011	1	100	1100	0.15	0.00556572	0.0255883	0.00754315	[]
15	500	6000	5	100	8.61011	1	100	1100	0.15	0.0132952	0.0258921	0.00732087	[]
18	500	6000	4	100	9.45856	1	100	1100	0.15	0.000401057	0.0228473	0.00367203	[]
19	500	6000	4.5	100	9.45856	1	100	1100	0.15	0.00555039	0.0254789	0.00742834	[]
20	500	6000	5	100	9.45856	1	100	1100	0.15	0.0132857	0.0257749	0.00719776	[]
23	500	6000	4	100	10.3906	1	100	1100	0.15	0.000390968	0.0227391	0.0035525	[]
24	500	6000	4.5	100	10.3906	1	100	1100	0.15	0.00556399	0.0253643	0.00730375	[]
25	500	6000	5	100	10.3906	1	100	1100	0.15	0.0132532	0.0256439	0.00706269	[]
28	500	6000	4	100	11.4145	1	100	1100	0.15	0.00039673	0.0226625	0.0035066	[]
29	500	6000	4.5	100	11.4145	1	100	1100	0.15	0.00555215	0.0252333	0.00716538	[]
30	500	6000	5	100	11.4145	1	100	1100	0.15	0.0133116	0.0255088	0.0069134	[]
33	500	6000	4	100	12.5393	1	100	1100	0.15	0.000392163	0.0225534	0.00340557	[]
34	500	6000	4.5	100	12.5393	1	100	1100	0.15	0.00557252	0.0250955	0.007015	[]
35	500	6000	5	100	12.5393	1	100	1100	0.15	0.0132462	0.0253485	0.00675092	[]
38	500	6000	4	100	13.775	1	100	1100	0.15	0.000391827	0.0224443	0.00331621	[]
39	500	6000	4.5	100	13.775	1	100	1100	0.15	0.00557018	0.0249399	0.00684904	[]
40	500	6000	5	100	13.775	1	100	1100	0.15	0.0132683	0.025181	0.00657128	[]
43	500	6000	4	100	15.1324	1	100	1100	0.15	0.000393984	0.0223312	0.00323175	[]
44	500	6000	4.5	100	15.1324	1	100	1100	0.15	0.00557172	0.0247697	0.00666673	[]
45	500	6000	5	100	15.1324	1	100	1100	0.15	0.0132266	0.0249912	0.00637497	[]
48	500	6000	4	100	16.6235	1	100	1100	0.15	0.000399597	0.022214	0.00315305	[]
49	500	6000	4.5	100	16.6235	1	100	1100	0.15	0.00552727	0.0245744	0.00646477	[]
50	500	6000	5	100	16.6235	1	100	1100	0.15	0.0132645	0.02479	0.00615805	[]
53	500	6000	4	100	18.2616	1	100	1100	0.15	0.000390515	0.0220521	0.00299987	[]
54	500	6000	4.5	100	18.2616	1	100	1100	0.15	0.00555058	0.0243729	0.00624595	[]
55	500	6000	5	100	18.2616	1	100	1100	0.15	0.0132295	0.0245624	0.00592107	[]
58	500	6000	4	100	20.0611	1	100	1100	0.15	0.000388993	0.0218943	0.00287188	[]
59	500	6000	4.5	100	20.0611	1	100	1100	0.15	0.00554291	0.0241456	0.00600425	[]
60	500	6000	5	100	20.0611	1	100	1100	0.15	0.0132023	0.0243135	0.00566079	[]
63	500	6000	4	100	22.038	1	100	1100	0.15	0.000392578	0.0217333	0.0027561	[]
64	500	6000	4.5	100	22.038	1	100	1100	0.15	0.00553353	0.0238959	0.00573897	[]
65	500	6000	5	100	22.038	1	100	1100	0.15	0.0132316	0.0240452	0.00537378	[]
68	500	6000	4	100	24.2096	1	100	1100	0.15	0.000390492	0.021545	0.00260578	[]
69	500	6000	4.5	100	24.2096	1	100	1100	0.15	0.0055348	0.0236238	0.0054482	[]
70	500	6000	5	100	24.2096	1	100	1100	0.15	0.0132406	0.0237485	0.00505904	[]
73	500	6000	4	100	26.5953	1	100	1100	0.15	0.00039233	0.0213475	0.00245955	[]
74	500	6000	4.5	100	26.5953	1	100	1100	0.15	0.00552001	0.0233221	0.00512858	[]
75	500	6000	5	100	26.5953	1	100	1100	0.15	0.013214	0.0234196	0.00471427	[]
78	500	6000	4	100	29.216	1	100	1100	0.15	0.000391663	0.021127	0.00229146	[]
79	500	6000	4.5	100	29.216	1	100	1100	0.15	0.00555098	0.022999	0.00477858	[]
80	500	6000	5	100	29.216	1	100	1100	0.15	0.0132054	0.0230602	0.00433527	[]
83	500	6000	4	100	32.095	1	100	1100	0.15	0.00038785	0.0208827	0.00210254	[]
84	500	6000	4.5	100	32.095	1	100	1100	0.15	0.0055365	0.0226359	0.00439363	[]
85	500	6000	5	100	32.095	1	100	1100	0.15	0.0131573	0.0226623	0.00392022	[]
88	500	6000	4	100	35.2577	1	100	1100	0.15	0.000395883	0.0206359	0.00193801	[]
89	500	6000	4.5	100	35.2577	1	100	1100	0.15	0.00559979	0.0222506	0.00397173	[]
90	500	6000	5	100	35.2577	1	100	1100	0.15	0.0131879	0.0222325	0.0034623	[]
93	500	6000	4	100	38.732	1	100	1100	0.15	0.000392036	0.0203485	0.00172471	[]
94	500	6000	4.5	100	38.732	1	100	1100	0.15	0.00555808	0.0218089	0.00350791	[]
95	500	6000	5	100	38.732	1	100	1100	0.15	0.013218	0.0217601	0.00295947	[]
98	500	6000	4	100	42.5487	1	100	1100	0.15	0.000387196	0.0200371	0.00149859	[]
99	500	6000	4.5	100	42.5487	1	100	1100	0.15	0.00557924	0.0213352	0.00299921	[]
100	500	6000	5	100	42.5487	1	100	1100	0.15	0.0132076	0.0212379	0.00240885	[]
103	500	6000	4	100	46.7415	1	100	1100	0.15	0.000389655	0.0197088	0.00127736	[]
104	500	6000	4.5	100	46.7415	1	100	1100	0.15	0.00557071	0.0208102	0.00244128	[]
105	500	6000	5	100	46.7415	1	100	1100	0.15	0.0131709	0.0206626	0.00180545	[]
108	500	6000	4	100	51.3474	1	100	1100	0.15	0.000389218	0.01935	0.00103778	[]
109	500	6000	4.5	100	51.3474	1	100	1100	0.15	0.00555289	0.0202324	0.00182947	[]
110	500	6000	5	100	51.3474	1	100	1100	0.15	0.0131278	0.020031	0.00114357	[]
113	500	6000	4	100	56.4073	1	100	1100	0.15	0.000392802	0.0189648	0.000791484	[]
114	500	6000	4.5	100	56.4073	1	100	1100	0.15	0.00555048	0.0196013	0.00115828	[]
115	500	6000	5	100	56.4073	1	100	1100	0.15	0.0131676	0.0193443	0.000413403	[]
118	500	6000	4	100	61.9657	1	100	1100	0.15	0.000389549	0.0185449	0.000526992	[]
119	500	6000	4.5	100	61.9657	1	100	1100	0.15	0.00548433	0.0188991	0.000425103	[]
120	500	6000	5	100	61.9657	1	100	1100	0.15	0.0131203	0.0185837	-0.000383645	[]
123	500	6000	4	100	68.0719	1	100	1100	0.15	0.000392929	0.0180949	0.000257349	[]
124	500	6000	4.5	100	68.0719	1	100	1100	0.15	0.00554767	0.0181492	-0.000384688	[]
125	500	6000	5	100	68.0719	1	100	1100	0.15	0.0131224	0.0177531	-0.00126081	[]
128	500	6000	4	100	74.7798	1	100	1100	0.15	0.000395154	0.0176093	-2.31503e-05	[]
129	500	6000	4.5	100	74.7798	1	100	1100	0.15	0.00553993	0.017315	-0.00126861	[]
130	500	6000	5	100	74.7798	1	100	1100	0.15	0.013144	0.0168427	-0.00222447	[]
133	500	6000	4	100	82.1486	1	100	1100	0.15	0.000394563	0.0170876	-0.000309488	[]
134	500	6000	4.5	100	82.1486	1	100	1100	0.15	0.00553346	0.0164005	-0.00223712	[]
135	500	6000	5	100	82.1486	1	100	1100	0.15	0.0130666	0.0158371	-0.00327506	[]
138	500	6000	4	100	90.2437	1	100	1100	0.15	0.000389093	0.0165317	-0.000592163	[]
139	500	6000	4.5	100	90.2437	1	100	1100	0.15	0.00551064	0.0153959	-0.00329604	[]
140	500	6000	5	100	90.2437	1	100	1100	0.15	0.0130413	0.0147379	-0.00443086	[]
143	500	6000	4	100	99.1364	1	100	1100	0.15	0.000397499	0.0159264	-0.000897656	[]
144	500	6000	4.5	100	99.1364	1	100	1100	0.15	0.00554502	0.014302	-0.00446186	[]
145	500	6000	5	100	99.1364	1	100	1100	0.15	0.0130582	0.0135349	-0.00570174	[]
148	500	6000	4	100	108.905	1	100	1100	0.15	0.000387434	0.0152968	-0.00116561	[]
149	500	6000	4.5	100	108.905	1	100	1100	0.15	0.00549772	0.0130936	-0.00572647	[]
150	500	6000	5	100	108.905	1	100	1100	0.15	0.0130555	0.0122141	-0.00709367	[]
153	500	6000	4	100	119.637	1	100	1100	0.15	0.00038387	0.0146193	-0.00143965	[]
154	500	6000	4.5	100	119.637	1	100	1100	0.15	0.00543975	0.0117704	-0.00710567	[]
155	500	6000	5	100	119.637	1	100	1100	0.15	0.0130047	0.0107632	-0.00861491	[]
158	500	6000	4	100	131.426	1	100	1100	0.15	0.0003832	0.0138926	-0.0017155	[]
159	500	6000	4.5	100	131.426	1	100	1100	0.15	0.00548436	0.0103319	-0.00863218	[]
160	500	6000	5	100	131.426	1	100	1100	0.15	0.0130277	0.00917641	-0.0102899	[]
163	500	6000	4	100	144.377	1	100	1100	0.15	0.000384195	0.0131144	-0.00199063	[]
164	500	6000	4.5	100	144.377	1	100	1100	0.15	0.00546788	0.00875269	-0.010285	[]
165	500	6000	5	100	144.377	1	100	1100	0.15	0.013006	0.00743479	-0.0121203	[]
168	500	6000	4	100	158.604	1	100	1100	0.15	0.0003893	0.0122755	-0.00227627	[]
169	500	6000	4.5	100	158.604	1	100	1100	0.15	0.00547296	0.00702739	-0.012093	[]
170	500	6000	5	100	158.604	1	100	1100	0.15	0.0130126	0.00552726	-0.0141293	[]
173	500	6000	4	100	174.233	1	100	1100	0.15	0.000380876	0.0114102	-0.0024947	[]
174	500	6000	4.5	100	174.233	1	100	1100	0.15	0.00540668	0.00514208	-0.0140346	[]
175	500	6000	5	100	174.233	1	100	1100	0.15	0.0129408	0.0034351	-0.0163178	[]
178	500	6000	4	100	191.402	1	100	1100	0.15	0.000385065	0.0103967	-0.00272474	[]
179	500	6000	4.5	100	191.402	1	100	1100	0.15	0.00543514	0.00308735	-0.0161785	[]
180	500	6000	5	100	191.402	1	100	1100	0.15	0.0129499	0.00114637	-0.018726	[]
183	500	6000	4	100	210.263	1	100	1100	0.15	0.000379642	0.00923837	-0.00269313	[]
184	500	6000	4.5	100	210.263	1	100	1100	0.15	0.00543706	0.000849844	-0.0184883	[]
185	500	6000	5	100	210.263	1	100	1100	0.15	0.0128812	-0.00136046	-0.0213474	[]
188	500	6000	4	100	230.983	1	100	1100	0.15	0.000378784	0.00798643	-0.00269437	[]
189	500	6000	4.5	100	230.983	1	100	1100	0.15	0.0053985	-0.00157196	-0.020944	[]
190	500	6000	5	100	230.983	1	100	1100	0.15	0.0128335	-0.00410273	-0.0242177	[]
193	500	6000	4	100	253.744	1	100	1100	0.15	0.000378022	0.00663776	-0.00269699	[]
194	500	6000	4.5	100	253.744	1	100	1100	0.15	0.00539228	-0.00419283	-0.0235842	[]
195	500	6000	5	100	253.744	1	100	1100	0.15	0.0128455	-0.00710174	-0.0273681	[]
198	500	6000	4	100	278.749	1	100	1100	0.15	0.00038276	0.0051728	-0.00273965	[]
199	500	6000	4.5	100	278.749	1	100	1100	0.15	0.00534704	-0.00698936	-0.0263079	[]
200	500	6000	5	100	278.749	1	100	1100	0.15	0.0127791	-0.010379	-0.0307906	[]
203	500	6000	4	100	306.217	1	100	1100	0.15	0.000391777	-0.00306406	-0.00277815	1340.47
204	500	6000	4.5	100	306.217	1	100	1100	0.15	0.0053809	-0.00998906	-0.0291955	[]
205	500	6000	5	100	306.217	1	100	1100	0.15	0.0126912	-0.0139563	-0.0345182	[]
208	500	6000	4	100	336.392	1	100	1100	0.15	0.000385443	-0.00395911	-0.00272245	989.929
209	500	6000	4.5	100	336.392	1	100	1100	0.15	0.0053152	-0.0130161	-0.0317772	[]
210	500	6000	5	100	336.392	1	100	1100	0.15	0.0126858	-0.0178639	-0.0386078	[]
213	500	6000	4	100	369.54	1	100	1100	0.15	0.000387026	-0.00450014	-0.00273534	800.104
214	500	6000	4.5	100	369.54	1	100	1100	0.15	0.00542416	-0.0160966	-0.0328106	4373.44
215	500	6000	5	100	369.54	1	100	1100	0.15	0.0125385	-0.0221126	-0.043009	[]
218	500	6000	4	100	405.955	1	100	1100	0.15	0.000384214	-0.00487796	-0.00270923	667.655
219	500	6000	4.5	100	405.955	1	100	1100	0.15	0.00544858	-0.0184685	-0.033014	3632.05
220	500	6000	5	100	405.955	1	100	1100	0.15	0.0125125	-0.0267457	-0.0478371	[]
223	500	6000	4	100	445.958	1	100	1100	0.15	0.000382271	-0.00516811	-0.00268581	568.214
224	500	6000	4.5	100	445.958	1	100	1100	0.15	0.00535631	-0.0200583	-0.0327029	3038.01
225	500	6000	5	100	445.958	1	100	1100	0.15	0.0128271	-0.0310796	-0.0515616	4766.97
228	500	6000	4	100	489.904	1	100	1100	0.15	0.000392437	-0.00542878	-0.00274893	493.205
229	500	6000	4.5	100	489.904	1	100	1100	0.15	0.0053582	-0.0212842	-0.0324602	2587.33
230	500	6000	5	100	489.904	1	100	1100	0.15	0.0127719	-0.0332329	-0.0513008	4028.96
233	500	6000	4	100	538.179	1	100	1100	0.15	0.000397553	-0.00563805	-0.00277829	430.94
234	500	6000	4.5	100	538.179	1	100	1100	0.15	0.00533602	-0.0224156	-0.0325403	2250.06
235	500	6000	5	100	538.179	1	100	1100	0.15	0.0126306	-0.034922	-0.0510731	3454.32
238	500	6000	4	100	591.212	1	100	1100	0.15	0.000389771	-0.00578309	-0.00271892	376.314
239	500	6000	4.5	100	591.212	1	100	1100	0.15	0.00536828	-0.0233279	-0.0325501	1967.9
240	500	6000	5	100	591.212	1	100	1100	0.15	0.0125472	-0.036344	-0.0509827	2998.3
243	500	6000	4	100	649.471	1	100	1100	0.15	0.000392412	-0.00593044	-0.00273319	332.412
244	500	6000	4.5	100	649.471	1	100	1100	0.15	0.0053557	-0.0241915	-0.0327126	1739.49
245	500	6000	5	100	649.471	1	100	1100	0.15	0.0124454	-0.037537	-0.0509226	2622.97
248	500	6000	4	100	713.47	1	100	1100	0.15	0.000395594	-0.00605962	-0.00275188	294.99
249	500	6000	4.5	100	713.47	1	100	1100	0.15	0.00542347	-0.0250161	-0.0329814	1549.64
250	500	6000	5	100	713.47	1	100	1100	0.15	0.0126129	-0.0385232	-0.050835	2306.44
253	500	6000	4	100	7.1347	1	100	1300	0.15	0.00039064	0.022731	0.00372239	[]
254	500	6000	4.5	100	7.1347	1	100	1300	0.15	0.00552697	0.0254336	0.00763109	[]
255	500	6000	5	100	7.1347	1	100	1300	0.15	0.0132079	0.0257425	0.00742718	[]
258	500	6000	4	100	7.83776	1	100	1300	0.15	0.000389962	0.0226379	0.0036614	[]
259	500	6000	4.5	100	7.83776	1	100	1300	0.15	0.00554352	0.0253152	0.00752654	[]
260	500	6000	5	100	7.83776	1	100	1300	0.15	0.0132337	0.0256145	0.00731414	[]
263	500	6000	4	100	8.61011	1	100	1300	0.15	0.000398451	0.022559	0.00364175	[]
264	500	6000	4.5	100	8.61011	1	100	1300	0.15	0.00555888	0.0251848	0.00741163	[]
265	500	6000	5	100	8.61011	1	100	1300	0.15	0.0132265	0.0254706	0.00719029	[]
268	500	6000	4	100	9.45856	1	100	1300	0.15	0.00039741	0.0224473	0.00356932	[]
269	500	6000	4.5	100	9.45856	1	100	1300	0.15	0.00556867	0.0250402	0.00728503	[]
270	500	6000	5	100	9.45856	1	100	1300	0.15	0.0132437	0.0253148	0.00705396	[]
273	500	6000	4	100	10.3906	1	100	1300	0.15	0.000395571	0.0223213	0.00348331	[]
274	500	6000	4.5	100	10.3906	1	100	1300	0.15	0.00557224	0.0248803	0.0071458	[]
275	500	6000	5	100	10.3906	1	100	1300	0.15	0.0132534	0.0251429	0.00690434	[]
278	500	6000	4	100	11.4145	1	100	1300	0.15	0.000389129	0.0221732	0.00336901	[]
279	500	6000	4.5	100	11.4145	1	100	1300	0.15	0.00556199	0.0247019	0.00699193	[]
280	500	6000	5	100	11.4145	1	100	1300	0.15	0.0131963	0.024948	0.00674074	[]
283	500	6000	4	100	12.5393	1	100	1300	0.15	0.000398979	0.0220523	0.003328	[]
284	500	6000	4.5	100	12.5393	1	100	1300	0.15	0.00556717	0.024509	0.00682382	[]
285	500	6000	5	100	12.5393	1	100	1300	0.15	0.0132263	0.0247421	0.00655999	[]
288	500	6000	4	100	13.775	1	100	1300	0.15	0.000391126	0.0218753	0.00319355	[]
289	500	6000	4.5	100	13.775	1	100	1300	0.15	0.00555959	0.0242946	0.0066385	[]
290	500	6000	5	100	13.775	1	100	1300	0.15	0.0132573	0.0245159	0.00636144	[]
293	500	6000	4	100	15.1324	1	100	1300	0.15	0.000400499	0.0217231	0.0031313	[]
294	500	6000	4.5	100	15.1324	1	100	1300	0.15	0.00555729	0.0240605	0.00643562	[]
295	500	6000	5	100	15.1324	1	100	1300	0.15	0.0132967	0.0242678	0.00614329	[]
298	500	6000	4	100	16.6235	1	100	1300	0.15	0.000392147	0.0215138	0.00297777	[]
299	500	6000	4.5	100	16.6235	1	100	1300	0.15	0.00552614	0.0237983	0.00621157	[]
300	500	6000	5	100	16.6235	1	100	1300	0.15	0.0132535	0.0239878	0.00590484	[]
303	500	6000	4	100	18.2616	1	100	1300	0.15	0.00039127	0.0213044	0.00285047	[]
304	500	6000	4.5	100	18.2616	1	100	1300	0.15	0.00561394	0.0235312	0.00596968	[]
305	500	6000	5	100	18.2616	1	100	1300	0.15	0.0132089	0.0236806	0.00564314	[]
308	500	6000	4	100	20.0611	1	100	1300	0.15	0.000388618	0.0210717	0.00270504	[]
309	500	6000	4.5	100	20.0611	1	100	1300	0.15	0.00555077	0.0232109	0.00569913	[]
310	500	6000	5	100	20.0611	1	100	1300	0.15	0.0132447	0.0233504	0.00535423	[]
313	500	6000	4	100	22.038	1	100	1300	0.15	0.000395408	0.0208371	0.00258776	[]
314	500	6000	4.5	100	22.038	1	100	1300	0.15	0.00558084	0.0228758	0.00540488	[]
315	500	6000	5	100	22.038	1	100	1300	0.15	0.0132166	0.022982	0.00503818	[]
318	500	6000	4	100	24.2096	1	100	1300	0.15	0.00039286	0.0205607	0.00242112	[]
319	500	6000	4.5	100	24.2096	1	100	1300	0.15	0.00558775	0.0225033	0.00508086	[]
320	500	6000	5	100	24.2096	1	100	1300	0.15	0.0132674	0.0225843	0.00468952	[]
323	500	6000	4	100	26.5953	1	100	1300	0.15	0.000396246	0.0202698	0.0022635	[]
324	500	6000	4.5	100	26.5953	1	100	1300	0.15	0.00556995	0.0220903	0.00472494	[]
325	500	6000	5	100	26.5953	1	100	1300	0.15	0.0131872	0.0221364	0.00430955	[]
328	500	6000	4	100	29.216	1	100	1300	0.15	0.000393477	0.0199417	0.00207322	[]
329	500	6000	4.5	100	29.216	1	100	1300	0.15	0.00559141	0.0216435	0.00433486	[]
330	500	6000	5	100	29.216	1	100	1300	0.15	0.0131798	0.0216511	0.00389064	[]
333	500	6000	4	100	32.095	1	100	1300	0.15	0.000394871	0.0195916	0.00188447	[]
334	500	6000	4.5	100	32.095	1	100	1300	0.15	0.00554313	0.0211414	0.00390592	[]
335	500	6000	5	100	32.095	1	100	1300	0.15	0.0132243	0.0211225	0.00342927	[]
338	500	6000	4	100	35.2577	1	100	1300	0.15	0.000388503	0.0191987	0.00166055	[]
339	500	6000	4.5	100	35.2577	1	100	1300	0.15	0.00553055	0.0205967	0.00343582	[]
340	500	6000	5	100	35.2577	1	100	1300	0.15	0.0131999	0.0205362	0.00292466	[]
343	500	6000	4	100	38.732	1	100	1300	0.15	0.000393389	0.0187869	0.00145362	[]
344	500	6000	4.5	100	38.732	1	100	1300	0.15	0.00554985	0.0200039	0.00291991	[]
345	500	6000	5	100	38.732	1	100	1300	0.15	0.013188	0.0198936	0.00237026	[]
348	500	6000	4	100	42.5487	1	100	1300	0.15	0.00038703	0.0183263	0.00120987	[]
349	500	6000	4.5	100	42.5487	1	100	1300	0.15	0.00555887	0.0193512	0.0023536	[]
350	500	6000	5	100	42.5487	1	100	1300	0.15	0.01317	0.0191877	0.00176185	[]
353	500	6000	4	100	46.7415	1	100	1300	0.15	0.000391559	0.0178369	0.000974505	[]
354	500	6000	4.5	100	46.7415	1	100	1300	0.15	0.00557535	0.0186358	0.00173211	[]
355	500	6000	5	100	46.7415	1	100	1300	0.15	0.0132197	0.0184177	0.00109135	[]
358	500	6000	4	100	51.3474	1	100	1300	0.15	0.000387559	0.0172991	0.000715362	[]
359	500	6000	4.5	100	51.3474	1	100	1300	0.15	0.00558427	0.017849	0.00105028	[]
360	500	6000	5	100	51.3474	1	100	1300	0.15	0.0132443	0.0175701	0.000356252	[]
363	500	6000	4	100	56.4073	1	100	1300	0.15	0.000385847	0.0167188	0.000450621	[]
364	500	6000	4.5	100	56.4073	1	100	1300	0.15	0.00553384	0.0169775	0.00030478	[]
365	500	6000	5	100	56.4073	1	100	1300	0.15	0.0131563	0.016632	-0.000445456	[]
368	500	6000	4	100	61.9657	1	100	1300	0.15	0.000395025	0.0160919	0.000178809	[]
369	500	6000	4.5	100	61.9657	1	100	1300	0.15	0.00554987	0.016031	-0.000515245	[]
370	500	6000	5	100	61.9657	1	100	1300	0.15	0.0131434	0.015608	-0.00132884	[]
373	500	6000	4	100	68.0719	1	100	1300	0.15	0.000397083	0.0154106	-0.000106089	[]
374	500	6000	4.5	100	68.0719	1	100	1300	0.15	0.00553805	0.0149889	-0.00141269	[]
375	500	6000	5	100	68.0719	1	100	1300	0.15	0.013111	0.0144831	-0.00229713	[]
378	500	6000	4	100	74.7798	1	100	1300	0.15	0.000399849	0.014673	-0.000399686	[]
379	500	6000	4.5	100	74.7798	1	100	1300	0.15	0.00550005	0.0138431	-0.0023938	[]
380	500	6000	5	100	74.7798	1	100	1300	0.15	0.0130615	0.013248	-0.00335839	[]
383	500	6000	4	100	82.1486	1	100	1300	0.15	0.000395905	0.0138803	-0.000689536	[]
384	500	6000	4.5	100	82.1486	1	100	1300	0.15	0.00553583	0.0125954	-0.00347496	[]
385	500	6000	5	100	82.1486	1	100	1300	0.15	0.0130544	0.0118955	-0.00452538	[]
388	500	6000	4	100	90.2437	1	100	1300	0.15	0.000389554	0.0130304	-0.00097044	[]
389	500	6000	4.5	100	90.2437	1	100	1300	0.15	0.00554633	0.0112239	-0.00465712	[]
390	500	6000	5	100	90.2437	1	100	1300	0.15	0.0130551	0.010412	-0.00580612	[]
393	500	6000	4	100	99.1364	1	100	1300	0.15	0.000390873	0.0121076	-0.00126381	[]
394	500	6000	4.5	100	99.1364	1	100	1300	0.15	0.00554572	0.00971955	-0.00594979	[]
395	500	6000	5	100	99.1364	1	100	1300	0.15	0.0131099	0.00878658	-0.00721546	[]
398	500	6000	4	100	108.905	1	100	1300	0.15	0.00038996	0.0111165	-0.00154819	[]
399	500	6000	4.5	100	108.905	1	100	1300	0.15	0.00545182	0.00806488	-0.00734775	[]
400	500	6000	5	100	108.905	1	100	1300	0.15	0.0130181	0.00699761	-0.00874826	[]
403	500	6000	4	100	119.637	1	100	1300	0.15	0.000384407	0.0100581	-0.00180948	[]
404	500	6000	4.5	100	119.637	1	100	1300	0.15	0.00550124	0.0062635	-0.00890092	[]
405	500	6000	5	100	119.637	1	100	1300	0.15	0.0130686	0.00504122	-0.0104423	[]
408	500	6000	4	100	131.426	1	100	1300	0.15	0.000387452	0.00890439	-0.00209249	[]
409	500	6000	4.5	100	131.426	1	100	1300	0.15	0.00552737	0.00428828	-0.0105947	[]
410	500	6000	5	100	131.426	1	100	1300	0.15	0.0130208	0.00289298	-0.0122892	[]
413	500	6000	4	100	144.377	1	100	1300	0.15	0.000387915	0.00766681	-0.00235956	[]
414	500	6000	4.5	100	144.377	1	100	1300	0.15	0.00545032	0.0021264	-0.0124125	[]
415	500	6000	5	100	144.377	1	100	1300	0.15	0.0129777	0.000538707	-0.0143134	[]
418	500	6000	4	100	158.604	1	100	1300	0.15	0.000395058	0.0063194	-0.0026495	[]
419	500	6000	4.5	100	158.604	1	100	1300	0.15	0.0054832	-0.000235279	-0.0144246	[]
420	500	6000	5	100	158.604	1	100	1300	0.15	0.0129616	-0.00204057	-0.0165343	[]
423	500	6000	4	100	174.233	1	100	1300	0.15	0.000384877	0.00477763	-0.00271725	[]
424	500	6000	4.5	100	174.233	1	100	1300	0.15	0.00544177	-0.002811	-0.016581	[]
425	500	6000	5	100	174.233	1	100	1300	0.15	0.0129332	-0.00486625	-0.018965	[]
428	500	6000	4	100	191.402	1	100	1300	0.15	0.000381683	0.00306962	-0.00270086	[]
429	500	6000	4.5	100	191.402	1	100	1300	0.15	0.00546435	-0.00562312	-0.0189439	[]
430	500	6000	5	100	191.402	1	100	1300	0.15	0.0128662	-0.00796038	-0.0216199	[]
433	500	6000	4	100	210.263	1	100	1300	0.15	0.000382502	0.00121299	-0.00271337	[]
434	500	6000	4.5	100	210.263	1	100	1300	0.15	0.00543125	-0.00867397	-0.0214542	[]
435	500	6000	5	100	210.263	1	100	1300	0.15	0.0128718	-0.0113489	-0.0245379	[]
438	500	6000	4	100	230.983	1	100	1300	0.15	0.00038173	-0.0007942	-0.00271528	[]
439	500	6000	4.5	100	230.983	1	100	1300	0.15	0.00538481	-0.0119685	-0.024104	[]
440	500	6000	5	100	230.983	1	100	1300	0.15	0.0128741	-0.0150577	-0.0277301	[]
443	500	6000	4	100	253.744	1	100	1300	0.15	0.000381437	-0.00296751	-0.0027213	[]
444	500	6000	4.5	100	253.744	1	100	1300	0.15	0.00539163	-0.015534	-0.0269293	[]
445	500	6000	5	100	253.744	1	100	1300	0.15	0.0127659	-0.0191083	-0.0311949	[]
448	500	6000	4	100	278.749	1	100	1300	0.15	0.00038134	-0.00559071	-0.00269755	1573.69
449	500	6000	4.5	100	278.749	1	100	1300	0.15	0.00535963	-0.0193088	-0.0297285	[]
450	500	6000	5	100	278.749	1	100	1300	0.15	0.012762	-0.0235416	-0.0350044	[]
453	500	6000	4	100	306.217	1	100	1300	0.15	0.000384486	-0.006076	-0.00271876	1075.58
454	500	6000	4.5	100	306.217	1	100	1300	0.15	0.0054072	-0.0233306	-0.0325652	[]
455	500	6000	5	100	306.217	1	100	1300	0.15	0.0126748	-0.0283763	-0.0391383	[]
458	500	6000	4	100	336.392	1	100	1300	0.15	0.000382231	-0.00638236	-0.00269484	850.265
459	500	6000	4.5	100	336.392	1	100	1300	0.15	0.00545122	-0.0269063	-0.0343312	4802.85
460	500	6000	5	100	336.392	1	100	1300	0.15	0.0126481	-0.0336582	-0.0436627	[]
463	500	6000	4	100	369.54	1	100	1300	0.15	0.000382653	-0.0066232	-0.00269233	704.213
464	500	6000	4.5	100	369.54	1	100	1300	0.15	0.00542472	-0.0283517	-0.0341481	3905.46
465	500	6000	5	100	369.54	1	100	1300	0.15	0.0126049	-0.039413	-0.0485798	[]
468	500	6000	4	100	405.955	1	100	1300	0.15	0.000391719	-0.00684197	-0.00274664	599.619
469	500	6000	4.5	100	405.955	1	100	1300	0.15	0.00533468	-0.0292373	-0.0337093	3243.29
470	500	6000	5	100	405.955	1	100	1300	0.15	0.0124976	-0.0456604	-0.0538837	[]
473	500	6000	4	100	445.958	1	100	1300	0.15	0.000389055	-0.0069922	-0.00271964	514.968
474	500	6000	4.5	100	445.958	1	100	1300	0.15	0.00539662	-0.0302255	-0.0337512	2781.44
475	500	6000	5	100	445.958	1	100	1300	0.15	0.0127808	-0.0521315	-0.0592737	4952.44
478	500	6000	4	100	489.904	1	100	1300	0.15	0.000402041	-0.00717009	-0.0028038	450.795
479	500	6000	4.5	100	489.904	1	100	1300	0.15	0.00534002	-0.0308879	-0.0335829	2397.57
480	500	6000	5	100	489.904	1	100	1300	0.15	0.0127071	-0.0528964	-0.0584193	4159.05
483	500	6000	4	100	538.179	1	100	1300	0.15	0.000388614	-0.00723893	-0.00270528	391.66
484	500	6000	4.5	100	538.179	1	100	1300	0.15	0.00537033	-0.0315646	-0.0335964	2095.29
485	500	6000	5	100	538.179	1	100	1300	0.15	0.0126185	-0.0535837	-0.0578316	3555.85
488	500	6000	4	100	591.212	1	100	1300	0.15	0.000391188	-0.00734688	-0.00271914	345.442
489	500	6000	4.5	100	591.212	1	100	1300	0.15	0.00532577	-0.0320951	-0.0335491	1839.51
490	500	6000	5	100	591.212	1	100	1300	0.15	0.0125125	-0.0541857	-0.0573932	3076.4
493	500	6000	4	100	649.471	1	100	1300	0.15	0.000390287	-0.00742925	-0.00270955	305.446
494	500	6000	4.5	100	649.471	1	100	1300	0.15	0.00537052	-0.0326164	-0.0335865	1627.01
495	500	6000	5	100	649.471	1	100	1300	0.15	0.0124389	-0.0547727	-0.0571224	2687.77
498	500	6000	4	100	713.47	1	100	1300	0.15	0.000397292	-0.00752924	-0.00275531	272.381
499	500	6000	4.5	100	713.47	1	100	1300	0.15	0.00539067	-0.0331939	-0.0337668	1450.69
500	500	6000	5	100	713.47	1	100	1300	0.15	0.0125886	-0.0552002	-0.0568083	2359.14
503	500	6000	4	100	7.1347	4	100	1100	0.15	0.000389323	0.0229456	0.00384405	[]
504	500	6000	4.5	100	7.1347	4	100	1100	0.15	0.00561094	0.0257165	0.00782758	[]
505	500	6000	5	100	7.1347	4	100	1100	0.15	0.0132703	0.0260413	0.00761281	[]
508	500	6000	4	100	7.83776	4	100	1100	0.15	0.000397035	0.0228974	0.00384284	[]
509	500	6000	4.5	100	7.83776	4	100	1100	0.15	0.00553208	0.0256073	0.00773742	[]
510	500	6000	5	100	7.83776	4	100	1100	0.15	0.0132825	0.0259408	0.00751811	[]
513	500	6000	4	100	8.61011	4	100	1100	0.15	0.000392045	0.0228056	0.00376341	[]
514	500	6000	4.5	100	8.61011	4	100	1100	0.15	0.00555792	0.0255077	0.00764376	[]
515	500	6000	5	100	8.61011	4	100	1100	0.15	0.013274	0.0258285	0.00741438	[]
518	500	6000	4	100	9.45856	4	100	1100	0.15	0.000388442	0.0227117	0.00368996	[]
519	500	6000	4.5	100	9.45856	4	100	1100	0.15	0.00555527	0.0253926	0.00753937	[]
520	500	6000	5	100	9.45856	4	100	1100	0.15	0.0132501	0.0257035	0.00730054	[]
523	500	6000	4	100	10.3906	4	100	1100	0.15	0.000393789	0.0226326	0.00365792	[]
524	500	6000	4.5	100	10.3906	4	100	1100	0.15	0.00561909	0.0252784	0.00742773	[]
525	500	6000	5	100	10.3906	4	100	1100	0.15	0.0132339	0.0255674	0.00717554	[]
528	500	6000	4	100	11.4145	4	100	1100	0.15	0.000397677	0.022541	0.00361307	[]
529	500	6000	4.5	100	11.4145	4	100	1100	0.15	0.00555351	0.0251283	0.00729924	[]
530	500	6000	5	100	11.4145	4	100	1100	0.15	0.0132355	0.0254197	0.00703803	[]
533	500	6000	4	100	12.5393	4	100	1100	0.15	0.000401658	0.0224401	0.00356312	[]
534	500	6000	4.5	100	12.5393	4	100	1100	0.15	0.00556732	0.0249791	0.00716183	[]
535	500	6000	5	100	12.5393	4	100	1100	0.15	0.0132053	0.0252543	0.00688731	[]
538	500	6000	4	100	13.775	4	100	1100	0.15	0.000391526	0.022292	0.00343333	[]
539	500	6000	4.5	100	13.775	4	100	1100	0.15	0.00556841	0.0248124	0.00701011	[]
540	500	6000	5	100	13.775	4	100	1100	0.15	0.0132364	0.0250788	0.00672101	[]
543	500	6000	4	100	15.1324	4	100	1100	0.15	0.000388163	0.0221504	0.00333305	[]
544	500	6000	4.5	100	15.1324	4	100	1100	0.15	0.00556628	0.024629	0.00684376	[]
545	500	6000	5	100	15.1324	4	100	1100	0.15	0.013211	0.0248804	0.00653913	[]
548	500	6000	4	100	16.6235	4	100	1100	0.15	0.000395384	0.0220215	0.00327674	[]
549	500	6000	4.5	100	16.6235	4	100	1100	0.15	0.00558255	0.0244306	0.00666135	[]
550	500	6000	5	100	16.6235	4	100	1100	0.15	0.0132286	0.0246667	0.00633877	[]
553	500	6000	4	100	18.2616	4	100	1100	0.15	0.000394998	0.0218603	0.00317524	[]
554	500	6000	4.5	100	18.2616	4	100	1100	0.15	0.00552885	0.0242002	0.00645902	[]
555	500	6000	5	100	18.2616	4	100	1100	0.15	0.0132131	0.0244287	0.00611925	[]
558	500	6000	4	100	20.0611	4	100	1100	0.15	0.000389677	0.0216724	0.00304182	[]
559	500	6000	4.5	100	20.0611	4	100	1100	0.15	0.00557856	0.0239663	0.00624014	[]
560	500	6000	5	100	20.0611	4	100	1100	0.15	0.0132123	0.0241687	0.00587788	[]
563	500	6000	4	100	22.038	4	100	1100	0.15	0.000392098	0.0214861	0.00293584	[]
564	500	6000	4.5	100	22.038	4	100	1100	0.15	0.00553364	0.0236919	0.00599718	[]
565	500	6000	5	100	22.038	4	100	1100	0.15	0.0132133	0.0238834	0.00561283	[]
568	500	6000	4	100	24.2096	4	100	1100	0.15	0.000397557	0.0212883	0.00283293	[]
569	500	6000	4.5	100	24.2096	4	100	1100	0.15	0.00555371	0.0234027	0.00573195	[]
570	500	6000	5	100	24.2096	4	100	1100	0.15	0.0132205	0.0235706	0.00532169	[]
573	500	6000	4	100	26.5953	4	100	1100	0.15	0.000389649	0.0210423	0.00266207	[]
574	500	6000	4.5	100	26.5953	4	100	1100	0.15	0.00553611	0.0230783	0.00544032	[]
575	500	6000	5	100	26.5953	4	100	1100	0.15	0.0131588	0.0232205	0.00500362	[]
578	500	6000	4	100	29.216	4	100	1100	0.15	0.000393893	0.0207998	0.00253011	[]
579	500	6000	4.5	100	29.216	4	100	1100	0.15	0.00559078	0.0227347	0.00512097	[]
580	500	6000	5	100	29.216	4	100	1100	0.15	0.0131843	0.0228447	0.00465214	[]
583	500	6000	4	100	32.095	4	100	1100	0.15	0.000395978	0.0205304	0.00237871	[]
584	500	6000	4.5	100	32.095	4	100	1100	0.15	0.00556946	0.0223433	0.00476939	[]
585	500	6000	5	100	32.095	4	100	1100	0.15	0.0132059	0.0224313	0.00426631	[]
588	500	6000	4	100	35.2577	4	100	1100	0.15	0.000396157	0.0202311	0.00220541	[]
589	500	6000	4.5	100	35.2577	4	100	1100	0.15	0.00552002	0.0219092	0.00438395	[]
590	500	6000	5	100	35.2577	4	100	1100	0.15	0.0132222	0.0219766	0.00384284	[]
593	500	6000	4	100	38.732	4	100	1100	0.15	0.000398493	0.0199097	0.0020296	[]
594	500	6000	4.5	100	38.732	4	100	1100	0.15	0.00556171	0.0214489	0.00396099	[]
595	500	6000	5	100	38.732	4	100	1100	0.15	0.0131979	0.0214733	0.00337928	[]
598	500	6000	4	100	42.5487	4	100	1100	0.15	0.000390773	0.019544	0.00181065	[]
599	500	6000	4.5	100	42.5487	4	100	1100	0.15	0.00554997	0.0209336	0.00349707	[]
600	500	6000	5	100	42.5487	4	100	1100	0.15	0.0132156	0.0209246	0.00286886	[]
603	500	6000	4	100	46.7415	4	100	1100	0.15	0.000389886	0.0191581	0.00160152	[]
604	500	6000	4.5	100	46.7415	4	100	1100	0.15	0.00556541	0.0203725	0.00298754	[]
605	500	6000	5	100	46.7415	4	100	1100	0.15	0.0131768	0.0203165	0.00231082	[]
608	500	6000	4	100	51.3474	4	100	1100	0.15	0.000389923	0.0187395	0.00138179	[]
609	500	6000	4.5	100	51.3474	4	100	1100	0.15	0.00552703	0.0197476	0.00243023	[]
610	500	6000	5	100	51.3474	4	100	1100	0.15	0.0131972	0.0196547	0.00169583	[]
613	500	6000	4	100	56.4073	4	100	1100	0.15	0.00039849	0.0182917	0.0011634	[]
614	500	6000	4.5	100	56.4073	4	100	1100	0.15	0.00550404	0.0190647	0.00181893	[]
615	500	6000	5	100	56.4073	4	100	1100	0.15	0.0131812	0.0189242	0.00102252	[]
618	500	6000	4	100	61.9657	4	100	1100	0.15	0.000392562	0.0177933	0.000909914	[]
619	500	6000	4.5	100	61.9657	4	100	1100	0.15	0.00557316	0.0183301	0.0011443	[]
620	500	6000	5	100	61.9657	4	100	1100	0.15	0.0131377	0.0181196	0.000285231	[]
623	500	6000	4	100	68.0719	4	100	1100	0.15	0.000390752	0.0172576	0.000653657	[]
624	500	6000	4.5	100	68.0719	4	100	1100	0.15	0.0055189	0.0175034	0.000411301	[]
625	500	6000	5	100	68.0719	4	100	1100	0.15	0.0131597	0.0172427	-0.000527478	[]
628	500	6000	4	100	74.7798	4	100	1100	0.15	0.000394298	0.0166794	0.000390542	[]
629	500	6000	4.5	100	74.7798	4	100	1100	0.15	0.00552104	0.0166057	-0.000395303	[]
630	500	6000	5	100	74.7798	4	100	1100	0.15	0.0131228	0.0162743	-0.00141543	[]
633	500	6000	4	100	82.1486	4	100	1100	0.15	0.000399884	0.0160524	0.000115445	[]
634	500	6000	4.5	100	82.1486	4	100	1100	0.15	0.00551451	0.0156195	-0.00127831	[]
635	500	6000	5	100	82.1486	4	100	1100	0.15	0.0131612	0.0152182	-0.00239473	[]
638	500	6000	4	100	90.2437	4	100	1100	0.15	0.000389154	0.0153774	-0.00016066	[]
639	500	6000	4.5	100	90.2437	4	100	1100	0.15	0.00549852	0.0145363	-0.00224416	[]
640	500	6000	5	100	90.2437	4	100	1100	0.15	0.0131732	0.014056	-0.0034671	[]
643	500	6000	4	100	99.1364	4	100	1100	0.15	0.000386407	0.0146501	-0.000440365	[]
644	500	6000	4.5	100	99.1364	4	100	1100	0.15	0.0054596	0.0133457	-0.00329801	[]
645	500	6000	5	100	99.1364	4	100	1100	0.15	0.0130261	0.0127655	-0.00462935	[]
648	500	6000	4	100	108.905	4	100	1100	0.15	0.00038984	0.0138626	-0.000730228	[]
649	500	6000	4.5	100	108.905	4	100	1100	0.15	0.00547368	0.0120476	-0.00445838	[]
650	500	6000	5	100	108.905	4	100	1100	0.15	0.0130826	0.0113689	-0.00592199	[]
653	500	6000	4	100	119.637	4	100	1100	0.15	0.000384158	0.0130221	-0.00100468	[]
654	500	6000	4.5	100	119.637	4	100	1100	0.15	0.00548142	0.0106233	-0.0057269	[]
655	500	6000	5	100	119.637	4	100	1100	0.15	0.0130882	0.00983089	-0.00733433	[]
658	500	6000	4	100	131.426	4	100	1100	0.15	0.000383262	0.012114	-0.00128468	[]
659	500	6000	4.5	100	131.426	4	100	1100	0.15	0.00548278	0.00906161	-0.00711217	[]
660	500	6000	5	100	131.426	4	100	1100	0.15	0.0129776	0.00813268	-0.00886876	[]
663	500	6000	4	100	144.377	4	100	1100	0.15	0.000382845	0.0111368	-0.00156199	[]
664	500	6000	4.5	100	144.377	4	100	1100	0.15	0.00550191	0.00735228	-0.00862975	[]
665	500	6000	5	100	144.377	4	100	1100	0.15	0.0130173	0.00628365	-0.0105681	[]
668	500	6000	4	100	158.604	4	100	1100	0.15	0.00038219	0.0100863	-0.00183343	[]
669	500	6000	4.5	100	158.604	4	100	1100	0.15	0.00547201	0.00547645	-0.0102719	[]
670	500	6000	5	100	158.604	4	100	1100	0.15	0.0129087	0.0042419	-0.0124091	[]
673	500	6000	4	100	174.233	4	100	1100	0.15	0.000395376	0.00893038	-0.00215348	[]
674	500	6000	4.5	100	174.233	4	100	1100	0.15	0.00542423	0.00342544	-0.0120512	[]
675	500	6000	5	100	174.233	4	100	1100	0.15	0.0128887	0.00201112	-0.0144374	[]
678	500	6000	4	100	191.402	4	100	1100	0.15	0.000382709	0.0077407	-0.00236213	[]
679	500	6000	4.5	100	191.402	4	100	1100	0.15	0.00548241	0.00118725	-0.014028	[]
680	500	6000	5	100	191.402	4	100	1100	0.15	0.0129293	-0.000430006	-0.016668	[]
683	500	6000	4	100	210.263	4	100	1100	0.15	0.00037855	0.00651314	-0.00268539	[]
684	500	6000	4.5	100	210.263	4	100	1100	0.15	0.00539714	-0.00125617	-0.0161043	[]
685	500	6000	5	100	210.263	4	100	1100	0.15	0.0129157	-0.00311102	-0.0190993	[]
688	500	6000	4	100	230.983	4	100	1100	0.15	0.000382995	0.00496551	-0.00272427	[]
689	500	6000	4.5	100	230.983	4	100	1100	0.15	0.00539713	-0.00391755	-0.0183881	[]
690	500	6000	5	100	230.983	4	100	1100	0.15	0.012847	-0.00605306	-0.0217463	[]
693	500	6000	4	100	253.744	4	100	1100	0.15	0.000388038	0.00328987	-0.00276829	[]
694	500	6000	4.5	100	253.744	4	100	1100	0.15	0.0053521	-0.00680271	-0.0208059	[]
695	500	6000	5	100	253.744	4	100	1100	0.15	0.012786	-0.00927456	-0.0246398	[]
698	500	6000	4	100	278.749	4	100	1100	0.15	0.000377267	0.00151532	-0.00270041	[]
699	500	6000	4.5	100	278.749	4	100	1100	0.15	0.00543119	-0.00995177	-0.0234942	[]
700	500	6000	5	100	278.749	4	100	1100	0.15	0.0128186	-0.0127951	-0.0278242	[]
703	500	6000	4	100	306.217	4	100	1100	0.15	0.000385219	-0.00423643	-0.00272525	1239.28
704	500	6000	4.5	100	306.217	4	100	1100	0.15	0.00534547	-0.0132901	-0.0261363	[]
705	500	6000	5	100	306.217	4	100	1100	0.15	0.0127177	-0.016656	-0.0312616	[]
708	500	6000	4	100	336.392	4	100	1100	0.15	0.000387337	-0.00487828	-0.00273788	946.056
709	500	6000	4.5	100	336.392	4	100	1100	0.15	0.00541041	-0.0166549	-0.0281488	4637.27
710	500	6000	5	100	336.392	4	100	1100	0.15	0.0126404	-0.0208747	-0.0350137	[]
713	500	6000	4	100	369.54	4	100	1100	0.15	0.000383259	-0.00528137	-0.00269394	768.655
714	500	6000	4.5	100	369.54	4	100	1100	0.15	0.0054494	-0.0191355	-0.0287998	3797.67
715	500	6000	5	100	369.54	4	100	1100	0.15	0.0129117	-0.025305	-0.0387545	4913.97
718	500	6000	4	100	405.955	4	100	1100	0.15	0.000388225	-0.00560467	-0.00272978	647.374
719	500	6000	4.5	100	405.955	4	100	1100	0.15	0.00540939	-0.0208995	-0.0291087	3178.5
720	500	6000	5	100	405.955	4	100	1100	0.15	0.0129025	-0.0278375	-0.0393606	4143.09
723	500	6000	4	100	445.958	4	100	1100	0.15	0.000385742	-0.00584502	-0.00271505	552.849
724	500	6000	4.5	100	445.958	4	100	1100	0.15	0.00536563	-0.0222693	-0.0293353	2709.13
725	500	6000	5	100	445.958	4	100	1100	0.15	0.0127702	-0.0298268	-0.0397867	3545.41
728	500	6000	4	100	489.904	4	100	1100	0.15	0.000399516	-0.00607618	-0.00279446	481.4
729	500	6000	4.5	100	489.904	4	100	1100	0.15	0.0054276	-0.023353	-0.0294792	2335.59
730	500	6000	5	100	489.904	4	100	1100	0.15	0.0127441	-0.0314812	-0.0402169	3074.8
733	500	6000	4	100	538.179	4	100	1100	0.15	0.000395409	-0.00623148	-0.00275915	419.011
734	500	6000	4.5	100	538.179	4	100	1100	0.15	0.00543451	-0.0243785	-0.0297978	2046.28
735	500	6000	5	100	538.179	4	100	1100	0.15	0.0125912	-0.0328335	-0.0405062	2683.62
738	500	6000	4	100	591.212	4	100	1100	0.15	0.000399115	-0.00638177	-0.00277967	368.68
739	500	6000	4.5	100	591.212	4	100	1100	0.15	0.00533861	-0.0250487	-0.0297642	1785.65
740	500	6000	5	100	591.212	4	100	1100	0.15	0.0128719	-0.0340044	-0.040809	2360.61
743	500	6000	4	100	649.471	4	100	1100	0.15	0.000391519	-0.00647911	-0.00272259	323.937
744	500	6000	4.5	100	649.471	4	100	1100	0.15	0.00546665	-0.0258644	-0.0300955	1586.47
745	500	6000	5	100	649.471	4	100	1100	0.15	0.0128197	-0.0350245	-0.0410983	2088.16
748	500	6000	4	100	713.47	4	100	1100	0.15	0.00039195	-0.00658375	-0.00272208	287.175
749	500	6000	4.5	100	713.47	4	100	1100	0.15	0.00540184	-0.0264135	-0.0301544	1403.91
750	500	6000	5	100	713.47	4	100	1100	0.15	0.0126348	-0.0358671	-0.0412719	1850.86
753	500	6000	4	100	7.1347	4	100	1300	0.15	0.000393859	0.0226626	0.00380437	[]
754	500	6000	4.5	100	7.1347	4	100	1300	0.15	0.00558572	0.0253784	0.00771752	[]
755	500	6000	5	100	7.1347	4	100	1300	0.15	0.0132849	0.0256985	0.00750392	[]
758	500	6000	4	100	7.83776	4	100	1300	0.15	0.000396048	0.0225686	0.0037633	[]
759	500	6000	4.5	100	7.83776	4	100	1300	0.15	0.00556614	0.025247	0.00761942	[]
760	500	6000	5	100	7.83776	4	100	1300	0.15	0.0132811	0.0255627	0.00739872	[]
763	500	6000	4	100	8.61011	4	100	1300	0.15	0.00039435	0.0224551	0.00369737	[]
764	500	6000	4.5	100	8.61011	4	100	1300	0.15	0.00557525	0.0251083	0.00751318	[]
765	500	6000	5	100	8.61011	4	100	1300	0.15	0.0132817	0.0254139	0.00728311	[]
768	500	6000	4	100	9.45856	4	100	1300	0.15	0.000399131	0.0223485	0.00366157	[]
769	500	6000	4.5	100	9.45856	4	100	1300	0.15	0.00554792	0.0249494	0.0073949	[]
770	500	6000	5	100	9.45856	4	100	1300	0.15	0.0133101	0.0252531	0.00715584	[]
773	500	6000	4	100	10.3906	4	100	1300	0.15	0.000400358	0.0222208	0.00360075	[]
774	500	6000	4.5	100	10.3906	4	100	1300	0.15	0.00555931	0.0247822	0.00726692	[]
775	500	6000	5	100	10.3906	4	100	1300	0.15	0.0131987	0.0250631	0.00701758	[]
778	500	6000	4	100	11.4145	4	100	1300	0.15	0.000397059	0.0220677	0.00350802	[]
779	500	6000	4.5	100	11.4145	4	100	1300	0.15	0.0055431	0.0245931	0.00712472	[]
780	500	6000	5	100	11.4145	4	100	1300	0.15	0.0132587	0.0248715	0.00686378	[]
783	500	6000	4	100	12.5393	4	100	1300	0.15	0.000395286	0.0219059	0.00341893	[]
784	500	6000	4.5	100	12.5393	4	100	1300	0.15	0.00553282	0.024387	0.0069692	[]
785	500	6000	5	100	12.5393	4	100	1300	0.15	0.0132941	0.0246581	0.00669508	[]
788	500	6000	4	100	13.775	4	100	1300	0.15	0.000391268	0.0217237	0.00331221	[]
789	500	6000	4.5	100	13.775	4	100	1300	0.15	0.00557108	0.0241694	0.00680037	[]
790	500	6000	5	100	13.775	4	100	1300	0.15	0.0132447	0.0244156	0.00651099	[]
793	500	6000	4	100	15.1324	4	100	1300	0.15	0.000389605	0.0215306	0.00320899	[]
794	500	6000	4.5	100	15.1324	4	100	1300	0.15	0.00556827	0.0239225	0.00661316	[]
795	500	6000	5	100	15.1324	4	100	1300	0.15	0.0132271	0.0241525	0.00630827	[]
798	500	6000	4	100	16.6235	4	100	1300	0.15	0.000399906	0.0213482	0.00315579	[]
799	500	6000	4.5	100	16.6235	4	100	1300	0.15	0.00553891	0.0236467	0.00640682	[]
800	500	6000	5	100	16.6235	4	100	1300	0.15	0.0132008	0.0238629	0.00608588	[]
803	500	6000	4	100	18.2616	4	100	1300	0.15	0.000392027	0.0211025	0.00300547	[]
804	500	6000	4.5	100	18.2616	4	100	1300	0.15	0.0055772	0.023356	0.00618239	[]
805	500	6000	5	100	18.2616	4	100	1300	0.15	0.0131833	0.0235459	0.00584152	[]
808	500	6000	4	100	20.0611	4	100	1300	0.15	0.000394357	0.0208596	0.00289503	[]
809	500	6000	4.5	100	20.0611	4	100	1300	0.15	0.00552143	0.0230198	0.0059331	[]
810	500	6000	5	100	20.0611	4	100	1300	0.15	0.0131675	0.0231981	0.00557313	[]
813	500	6000	4	100	22.038	4	100	1300	0.15	0.000393041	0.0205846	0.002757	[]
814	500	6000	4.5	100	22.038	4	100	1300	0.15	0.00560473	0.0226754	0.00566323	[]
815	500	6000	5	100	22.038	4	100	1300	0.15	0.013271	0.022827	0.00527592	[]
818	500	6000	4	100	24.2096	4	100	1300	0.15	0.000389469	0.0202804	0.00260109	[]
819	500	6000	4.5	100	24.2096	4	100	1300	0.15	0.00559363	0.0222796	0.00536424	[]
820	500	6000	5	100	24.2096	4	100	1300	0.15	0.0132643	0.0224084	0.00495191	[]
823	500	6000	4	100	26.5953	4	100	1300	0.15	0.000398121	0.0199716	0.00248063	[]
824	500	6000	4.5	100	26.5953	4	100	1300	0.15	0.00556972	0.021843	0.00503603	[]
825	500	6000	5	100	26.5953	4	100	1300	0.15	0.0132096	0.0219444	0.00459728	[]
828	500	6000	4	100	29.216	4	100	1300	0.15	0.000392231	0.0196055	0.00229404	[]
829	500	6000	4.5	100	29.216	4	100	1300	0.15	0.00553227	0.0213618	0.00467594	[]
830	500	6000	5	100	29.216	4	100	1300	0.15	0.0131822	0.0214378	0.00420719	[]
833	500	6000	4	100	32.095	4	100	1300	0.15	0.000390834	0.0192153	0.00211282	[]
834	500	6000	4.5	100	32.095	4	100	1300	0.15	0.00558376	0.0208485	0.00428128	[]
835	500	6000	5	100	32.095	4	100	1300	0.15	0.0131731	0.0208832	0.00377845	[]
838	500	6000	4	100	35.2577	4	100	1300	0.15	0.00038875	0.0187888	0.00191785	[]
839	500	6000	4.5	100	35.2577	4	100	1300	0.15	0.00558564	0.0202762	0.00384787	[]
840	500	6000	5	100	35.2577	4	100	1300	0.15	0.0132047	0.0202779	0.00330648	[]
843	500	6000	4	100	38.732	4	100	1300	0.15	0.000389752	0.0183286	0.00171994	[]
844	500	6000	4.5	100	38.732	4	100	1300	0.15	0.00554959	0.0196414	0.00337244	[]
845	500	6000	5	100	38.732	4	100	1300	0.15	0.0131839	0.0196082	0.00278997	[]
848	500	6000	4	100	42.5487	4	100	1300	0.15	0.00038806	0.0178233	0.00150248	[]
849	500	6000	4.5	100	42.5487	4	100	1300	0.15	0.00554178	0.0189498	0.0028509	[]
850	500	6000	5	100	42.5487	4	100	1300	0.15	0.013151	0.0188718	0.00222346	[]
853	500	6000	4	100	46.7415	4	100	1300	0.15	0.000391532	0.0172783	0.00128321	[]
854	500	6000	4.5	100	46.7415	4	100	1300	0.15	0.00553459	0.0181907	0.00227887	[]
855	500	6000	5	100	46.7415	4	100	1300	0.15	0.0131605	0.0180672	0.00159991	[]
858	500	6000	4	100	51.3474	4	100	1300	0.15	0.000395176	0.0166839	0.00105008	[]
859	500	6000	4.5	100	51.3474	4	100	1300	0.15	0.00557096	0.0173638	0.00164978	[]
860	500	6000	5	100	51.3474	4	100	1300	0.15	0.0131288	0.01718	0.000917305	[]
863	500	6000	4	100	56.4073	4	100	1300	0.15	0.000393586	0.0160327	0.000796671	[]
864	500	6000	4.5	100	56.4073	4	100	1300	0.15	0.00550094	0.0164403	0.000964356	[]
865	500	6000	5	100	56.4073	4	100	1300	0.15	0.0131039	0.0162066	0.000167863	[]
868	500	6000	4	100	61.9657	4	100	1300	0.15	0.000390925	0.0153255	0.000533203	[]
869	500	6000	4.5	100	61.9657	4	100	1300	0.15	0.00556418	0.0154465	0.000206139	[]
870	500	6000	5	100	61.9657	4	100	1300	0.15	0.0131867	0.0151471	-0.000660357	[]
873	500	6000	4	100	68.0719	4	100	1300	0.15	0.000397076	0.0145599	0.000264121	[]
874	500	6000	4.5	100	68.0719	4	100	1300	0.15	0.00553158	0.0143416	-0.000619367	[]
875	500	6000	5	100	68.0719	4	100	1300	0.15	0.0131461	0.0139728	-0.0015623	[]
878	500	6000	4	100	74.7798	4	100	1300	0.15	0.000393221	0.0137279	-1.52157e-05	[]
879	500	6000	4.5	100	74.7798	4	100	1300	0.15	0.00552584	0.0131334	-0.0015257	[]
880	500	6000	5	100	74.7798	4	100	1300	0.15	0.0131414	0.0126869	-0.00255412	[]
883	500	6000	4	100	82.1486	4	100	1300	0.15	0.000388005	0.0128286	-0.000295486	[]
884	500	6000	4.5	100	82.1486	4	100	1300	0.15	0.00551905	0.0118079	-0.00251839	[]
885	500	6000	5	100	82.1486	4	100	1300	0.15	0.0130835	0.011271	-0.00363843	[]
888	500	6000	4	100	90.2437	4	100	1300	0.15	0.000394924	0.0118492	-0.000591282	[]
889	500	6000	4.5	100	90.2437	4	100	1300	0.15	0.00552462	0.0103554	-0.00360692	[]
890	500	6000	5	100	90.2437	4	100	1300	0.15	0.0131182	0.00972446	-0.00483481	[]
893	500	6000	4	100	99.1364	4	100	1300	0.15	0.000393653	0.0107933	-0.000880642	[]
894	500	6000	4.5	100	99.1364	4	100	1300	0.15	0.00552444	0.0087616	-0.00479784	[]
895	500	6000	5	100	99.1364	4	100	1300	0.15	0.0130641	0.00802002	-0.00613954	[]
898	500	6000	4	100	108.905	4	100	1300	0.15	0.000391453	0.00965323	-0.00116578	[]
899	500	6000	4.5	100	108.905	4	100	1300	0.15	0.00549004	0.00701117	-0.00609476	[]
900	500	6000	5	100	108.905	4	100	1300	0.15	0.0130925	0.0061559	-0.00757777	[]
903	500	6000	4	100	119.637	4	100	1300	0.15	0.000386531	0.00842512	-0.00143878	[]
904	500	6000	4.5	100	119.637	4	100	1300	0.15	0.00549691	0.00509671	-0.00751979	[]
905	500	6000	5	100	119.637	4	100	1300	0.15	0.0130789	0.00410696	-0.00915054	[]
908	500	6000	4	100	131.426	4	100	1300	0.15	0.000396573	0.00707546	-0.00175226	[]
909	500	6000	4.5	100	131.426	4	100	1300	0.15	0.00546145	0.00299645	-0.00906659	[]
910	500	6000	5	100	131.426	4	100	1300	0.15	0.0130506	0.00185797	-0.0108728	[]
913	500	6000	4	100	144.377	4	100	1300	0.15	0.000389581	0.0056448	-0.00200521	[]
914	500	6000	4.5	100	144.377	4	100	1300	0.15	0.00548339	0.000699791	-0.0107691	[]
915	500	6000	5	100	144.377	4	100	1300	0.15	0.0130426	-0.0006078	-0.0127625	[]
918	500	6000	4	100	158.604	4	100	1300	0.15	0.000383022	0.00410004	-0.00224724	[]
919	500	6000	4.5	100	158.604	4	100	1300	0.15	0.00547852	-0.00181562	-0.0126175	[]
920	500	6000	5	100	158.604	4	100	1300	0.15	0.0129701	-0.00331585	-0.0148236	[]
923	500	6000	4	100	174.233	4	100	1300	0.15	0.000382405	0.00241949	-0.00250296	[]
924	500	6000	4.5	100	174.233	4	100	1300	0.15	0.0054618	-0.00456476	-0.0146214	[]
925	500	6000	5	100	174.233	4	100	1300	0.15	0.0129008	-0.0062845	-0.0170805	[]
928	500	6000	4	100	191.402	4	100	1300	0.15	0.000386768	0.000562348	-0.00273676	[]
929	500	6000	4.5	100	191.402	4	100	1300	0.15	0.00547431	-0.00756982	-0.0168095	[]
930	500	6000	5	100	191.402	4	100	1300	0.15	0.0128363	-0.00953786	-0.0195511	[]
933	500	6000	4	100	210.263	4	100	1300	0.15	0.000389891	-0.00156067	-0.00276567	[]
934	500	6000	4.5	100	210.263	4	100	1300	0.15	0.00538229	-0.0108331	-0.0191079	[]
935	500	6000	5	100	210.263	4	100	1300	0.15	0.0128366	-0.0130999	-0.0222663	[]
938	500	6000	4	100	230.983	4	100	1300	0.15	0.000379718	-0.00383202	-0.002701	[]
939	500	6000	4.5	100	230.983	4	100	1300	0.15	0.00540337	-0.0143978	-0.0216462	[]
940	500	6000	5	100	230.983	4	100	1300	0.15	0.0128012	-0.0170039	-0.0252288	[]
943	500	6000	4	100	253.744	4	100	1300	0.15	0.00038053	-0.00632793	-0.00271484	[]
944	500	6000	4.5	100	253.744	4	100	1300	0.15	0.00537155	-0.0182476	-0.0242945	[]
945	500	6000	5	100	253.744	4	100	1300	0.15	0.0128496	-0.0212772	-0.0284875	[]
948	500	6000	4	100	278.749	4	100	1300	0.15	0.000383404	-0.00663516	-0.0027061	1414.68
949	500	6000	4.5	100	278.749	4	100	1300	0.15	0.00537013	-0.0224055	-0.0270853	[]
950	500	6000	5	100	278.749	4	100	1300	0.15	0.0126771	-0.0259585	-0.0319892	[]
953	500	6000	4	100	306.217	4	100	1300	0.15	0.000391504	-0.00690191	-0.0027611	1026.2
954	500	6000	4.5	100	306.217	4	100	1300	0.15	0.00538264	-0.0268529	-0.0299291	[]
955	500	6000	5	100	306.217	4	100	1300	0.15	0.0127032	-0.031076	-0.0358661	[]
958	500	6000	4	100	336.392	4	100	1300	0.15	0.000385498	-0.00708979	-0.00270639	819.649
959	500	6000	4.5	100	336.392	4	100	1300	0.15	0.00543072	-0.0294352	-0.0310134	4355.1
960	500	6000	5	100	336.392	4	100	1300	0.15	0.0126412	-0.0366697	-0.0400649	[]
963	500	6000	4	100	369.54	4	100	1300	0.15	0.000389452	-0.00728147	-0.00273547	684.275
964	500	6000	4.5	100	369.54	4	100	1300	0.15	0.00539218	-0.0304266	-0.0310713	3564.41
965	500	6000	5	100	369.54	4	100	1300	0.15	0.0126387	-0.0427807	-0.0446588	[]
968	500	6000	4	100	405.955	4	100	1300	0.15	0.000385315	-0.00741207	-0.00269683	580.361
969	500	6000	4.5	100	405.955	4	100	1300	0.15	0.00538894	-0.0313649	-0.0312745	3014.24
970	500	6000	5	100	405.955	4	100	1300	0.15	0.0128744	-0.0446538	-0.0452856	4275.62
973	500	6000	4	100	445.958	4	100	1300	0.15	0.000389907	-0.00755105	-0.00272084	501.345
974	500	6000	4.5	100	445.958	4	100	1300	0.15	0.00547947	-0.0321414	-0.0314319	2588.3
975	500	6000	5	100	445.958	4	100	1300	0.15	0.0127557	-0.0457242	-0.0453809	3643.93
978	500	6000	4	100	489.904	4	100	1300	0.15	0.000393603	-0.00767137	-0.00274035	437.169
979	500	6000	4.5	100	489.904	4	100	1300	0.15	0.00543513	-0.0327224	-0.0314753	2240.38
980	500	6000	5	100	489.904	4	100	1300	0.15	0.0127207	-0.0466885	-0.0455533	3150.63
983	500	6000	4	100	538.179	4	100	1300	0.15	0.000388175	-0.00774307	-0.00269771	381.908
984	500	6000	4.5	100	538.179	4	100	1300	0.15	0.00536868	-0.033142	-0.0314252	1950.43
985	500	6000	5	100	538.179	4	100	1300	0.15	0.0126509	-0.0475121	-0.0456998	2748
988	500	6000	4	100	591.212	4	100	1300	0.15	0.000395045	-0.0078494	-0.00274138	337.942
989	500	6000	4.5	100	591.212	4	100	1300	0.15	0.00547913	-0.0338192	-0.031728	1728.09
990	500	6000	5	100	591.212	4	100	1300	0.15	0.0129246	-0.0482237	-0.0458289	2412.94
993	500	6000	4	100	649.471	4	100	1300	0.15	0.000389848	-0.00790001	-0.00270207	298.244
994	500	6000	4.5	100	649.471	4	100	1300	0.15	0.0053648	-0.0339597	-0.0314988	1514.2
995	500	6000	5	100	649.471	4	100	1300	0.15	0.0127765	-0.0488182	-0.0459119	2128.47
998	500	6000	4	100	713.47	4	100	1300	0.15	0.000395413	-0.00798469	-0.00273782	265.913
999	500	6000	4.5	100	713.47	4	100	1300	0.15	0.00543029	-0.0344341	-0.0316802	1349.17
1000	500	6000	5	100	713.47	4	100	1300	0.15	0.0127655	-0.0494318	-0.046099	1890.19
1003	500	6000	4	100	7.1347	1	1000	1100	0.15	0.000394283	0.0230483	0.00383814	[]
1004	500	6000	4.5	100	7.1347	1	1000	1100	0.15	0.00554518	0.0257745	0.00775103	[]
1005	500	6000	5	100	7.1347	1	1000	1100	0.15	0.0132048	0.0260888	0.00754201	[]
1008	500	6000	4	100	7.83776	1	1000	1100	0.15	0.000398567	0.0229988	0.00381345	[]
1009	500	6000	4.5	100	7.83776	1	1000	1100	0.15	0.00557686	0.0256922	0.00765892	[]
1010	500	6000	5	100	7.83776	1	1000	1100	0.15	0.0132987	0.0260012	0.00743967	[]
1013	500	6000	4	100	8.61011	1	1000	1100	0.15	0.000393	0.0229157	0.00372846	[]
1014	500	6000	4.5	100	8.61011	1	1000	1100	0.15	0.00557453	0.0255951	0.00755596	[]
1015	500	6000	5	100	8.61011	1	1000	1100	0.15	0.0132576	0.0258918	0.00732859	[]
1018	500	6000	4	100	9.45856	1	1000	1100	0.15	0.000392945	0.0228425	0.00367141	[]
1019	500	6000	4.5	100	9.45856	1	1000	1100	0.15	0.00555055	0.0254847	0.00744213	[]
1020	500	6000	5	100	9.45856	1	1000	1100	0.15	0.0132141	0.0257716	0.00720647	[]
1023	500	6000	4	100	10.3906	1	1000	1100	0.15	0.000397287	0.0227726	0.00362992	[]
1024	500	6000	4.5	100	10.3906	1	1000	1100	0.15	0.00553037	0.0253644	0.00731715	[]
1025	500	6000	5	100	10.3906	1	1000	1100	0.15	0.0133126	0.0256531	0.0070709	[]
1028	500	6000	4	100	11.4145	1	1000	1100	0.15	0.000395042	0.022678	0.00354864	[]
1029	500	6000	4.5	100	11.4145	1	1000	1100	0.15	0.00559669	0.0252481	0.00718377	[]
1030	500	6000	5	100	11.4145	1	1000	1100	0.15	0.0132575	0.0255079	0.00692369	[]
1033	500	6000	4	100	12.5393	1	1000	1100	0.15	0.000395833	0.022583	0.0034772	[]
1034	500	6000	4.5	100	12.5393	1	1000	1100	0.15	0.00559765	0.0251076	0.00703417	[]
1035	500	6000	5	100	12.5393	1	1000	1100	0.15	0.013204	0.0253491	0.0067621	[]
1038	500	6000	4	100	13.775	1	1000	1100	0.15	0.00039503	0.0224756	0.00339243	[]
1039	500	6000	4.5	100	13.775	1	1000	1100	0.15	0.00558608	0.0249511	0.00686959	[]
1040	500	6000	5	100	13.775	1	1000	1100	0.15	0.0132737	0.0251864	0.00658292	[]
1043	500	6000	4	100	15.1324	1	1000	1100	0.15	0.000392158	0.0223524	0.00328892	[]
1044	500	6000	4.5	100	15.1324	1	1000	1100	0.15	0.00557623	0.0247796	0.00668879	[]
1045	500	6000	5	100	15.1324	1	1000	1100	0.15	0.0131987	0.024994	0.00638824	[]
1048	500	6000	4	100	16.6235	1	1000	1100	0.15	0.000391708	0.0222242	0.0031896	[]
1049	500	6000	4.5	100	16.6235	1	1000	1100	0.15	0.00556286	0.024591	0.00649044	[]
1050	500	6000	5	100	16.6235	1	1000	1100	0.15	0.0131525	0.024786	0.00617407	[]
1053	500	6000	4	100	18.2616	1	1000	1100	0.15	0.000391124	0.0220844	0.00308243	[]
1054	500	6000	4.5	100	18.2616	1	1000	1100	0.15	0.00558186	0.0243897	0.00627364	[]
1055	500	6000	5	100	18.2616	1	1000	1100	0.15	0.0132295	0.024569	0.00593673	[]
1058	500	6000	4	100	20.0611	1	1000	1100	0.15	0.000390375	0.0219316	0.00296624	[]
1059	500	6000	4.5	100	20.0611	1	1000	1100	0.15	0.00559835	0.0241678	0.00603535	[]
1060	500	6000	5	100	20.0611	1	1000	1100	0.15	0.0132214	0.0243223	0.00567762	[]
1063	500	6000	4	100	22.038	1	1000	1100	0.15	0.000390511	0.0217667	0.0028444	[]
1064	500	6000	4.5	100	22.038	1	1000	1100	0.15	0.00556173	0.0239146	0.00577237	[]
1065	500	6000	5	100	22.038	1	1000	1100	0.15	0.0132036	0.0240508	0.00539337	[]
1068	500	6000	4	100	24.2096	1	1000	1100	0.15	0.000397215	0.0215985	0.00273653	[]
1069	500	6000	4.5	100	24.2096	1	1000	1100	0.15	0.00553852	0.0236397	0.0054843	[]
1070	500	6000	5	100	24.2096	1	1000	1100	0.15	0.0132154	0.0237552	0.00508048	[]
1073	500	6000	4	100	26.5953	1	1000	1100	0.15	0.000395479	0.0213991	0.00258856	[]
1074	500	6000	4.5	100	26.5953	1	1000	1100	0.15	0.00559299	0.0233514	0.00516949	[]
1075	500	6000	5	100	26.5953	1	1000	1100	0.15	0.0131844	0.0234268	0.00473796	[]
1078	500	6000	4	100	29.216	1	1000	1100	0.15	0.000390551	0.0211755	0.00241689	[]
1079	500	6000	4.5	100	29.216	1	1000	1100	0.15	0.00554662	0.0230168	0.00482227	[]
1080	500	6000	5	100	29.216	1	1000	1100	0.15	0.0132286	0.023073	0.00436002	[]
1083	500	6000	4	100	32.095	1	1000	1100	0.15	0.000392209	0.0209449	0.00225816	[]
1084	500	6000	4.5	100	32.095	1	1000	1100	0.15	0.00552141	0.0226541	0.00444202	[]
1085	500	6000	5	100	32.095	1	1000	1100	0.15	0.0131991	0.0226777	0.00394698	[]
1088	500	6000	4	100	35.2577	1	1000	1100	0.15	0.000391137	0.0206891	0.00207859	[]
1089	500	6000	4.5	100	35.2577	1	1000	1100	0.15	0.00555802	0.0222665	0.00402499	[]
1090	500	6000	5	100	35.2577	1	1000	1100	0.15	0.0132447	0.0222503	0.00349132	[]
1093	500	6000	4	100	38.732	1	1000	1100	0.15	0.000393357	0.0204162	0.00189728	[]
1094	500	6000	4.5	100	38.732	1	1000	1100	0.15	0.0055583	0.0218345	0.00356729	[]
1095	500	6000	5	100	38.732	1	1000	1100	0.15	0.0132225	0.0217749	0.00299321	[]
1098	500	6000	4	100	42.5487	1	1000	1100	0.15	0.000394622	0.0201182	0.00170133	[]
1099	500	6000	4.5	100	42.5487	1	1000	1100	0.15	0.00557181	0.0213624	0.0030648	[]
1100	500	6000	5	100	42.5487	1	1000	1100	0.15	0.0131882	0.0212524	0.00244701	[]
1103	500	6000	4	100	46.7415	1	1000	1100	0.15	0.000395558	0.0197943	0.00149252	[]
1104	500	6000	4.5	100	46.7415	1	1000	1100	0.15	0.00554042	0.0208369	0.00251456	[]
1105	500	6000	5	100	46.7415	1	1000	1100	0.15	0.0132343	0.0206854	0.00184422	[]
1108	500	6000	4	100	51.3474	1	1000	1100	0.15	0.000392878	0.0194402	0.00126621	[]
1109	500	6000	4.5	100	51.3474	1	1000	1100	0.15	0.00559774	0.0202744	0.00190862	[]
1110	500	6000	5	100	51.3474	1	1000	1100	0.15	0.0131138	0.0200497	0.00118993	[]
1113	500	6000	4	100	56.4073	1	1000	1100	0.15	0.000395327	0.0190618	0.00103772	[]
1114	500	6000	4.5	100	56.4073	1	1000	1100	0.15	0.00556391	0.0196424	0.00124724	[]
1115	500	6000	5	100	56.4073	1	1000	1100	0.15	0.0131746	0.0193667	0.000463473	[]
1118	500	6000	4	100	61.9657	1	1000	1100	0.15	0.000390061	0.018649	0.000792291	[]
1119	500	6000	4.5	100	61.9657	1	1000	1100	0.15	0.00557609	0.0189566	0.000520352	[]
1120	500	6000	5	100	61.9657	1	1000	1100	0.15	0.0131426	0.0186098	-0.000329022	[]
1123	500	6000	4	100	68.0719	1	1000	1100	0.15	0.000390937	0.0182077	0.000544866	[]
1124	500	6000	4.5	100	68.0719	1	1000	1100	0.15	0.00548397	0.0181893	-0.00026924	[]
1125	500	6000	5	100	68.0719	1	1000	1100	0.15	0.0130612	0.0177759	-0.00119546	[]
1128	500	6000	4	100	74.7798	1	1000	1100	0.15	0.000392278	0.0177322	0.000289532	[]
1129	500	6000	4.5	100	74.7798	1	1000	1100	0.15	0.00550014	0.0173648	-0.00114129	[]
1130	500	6000	5	100	74.7798	1	1000	1100	0.15	0.0130718	0.0168681	-0.00215154	[]
1133	500	6000	4	100	82.1486	1	1000	1100	0.15	0.000389278	0.0172219	3.11191e-05	[]
1134	500	6000	4.5	100	82.1486	1	1000	1100	0.15	0.00548826	0.0164568	-0.00209384	[]
1135	500	6000	5	100	82.1486	1	1000	1100	0.15	0.0131678	0.0158774	-0.00320647	[]
1138	500	6000	4	100	90.2437	1	1000	1100	0.15	0.000387856	0.0166746	-0.000229535	[]
1139	500	6000	4.5	100	90.2437	1	1000	1100	0.15	0.00553645	0.0154691	-0.0031436	[]
1140	500	6000	5	100	90.2437	1	1000	1100	0.15	0.0131136	0.0147801	-0.00435239	[]
1143	500	6000	4	100	99.1364	1	1000	1100	0.15	0.000392003	0.0160843	-0.000499702	[]
1144	500	6000	4.5	100	99.1364	1	1000	1100	0.15	0.00547021	0.014373	-0.00427668	[]
1145	500	6000	5	100	99.1364	1	1000	1100	0.15	0.0130355	0.0135757	-0.00560648	[]
1148	500	6000	4	100	108.905	1	1000	1100	0.15	0.000398056	0.0154489	-0.000776716	[]
1149	500	6000	4.5	100	108.905	1	1000	1100	0.15	0.00546233	0.0131803	-0.0055233	[]
1150	500	6000	5	100	108.905	1	1000	1100	0.15	0.0130388	0.0122605	-0.0069884	[]
1153	500	6000	4	100	119.637	1	1000	1100	0.15	0.000390703	0.014783	-0.00102164	[]
1154	500	6000	4.5	100	119.637	1	1000	1100	0.15	0.00550423	0.0118792	-0.00689512	[]
1155	500	6000	5	100	119.637	1	1000	1100	0.15	0.0130179	0.010817	-0.00850075	[]
1158	500	6000	4	100	131.426	1	1000	1100	0.15	0.000393056	0.0140597	-0.00128597	[]
1159	500	6000	4.5	100	131.426	1	1000	1100	0.15	0.00552472	0.0104523	-0.0083896	[]
1160	500	6000	5	100	131.426	1	1000	1100	0.15	0.0130232	0.00923604	-0.0101608	[]
1163	500	6000	4	100	144.377	1	1000	1100	0.15	0.000383751	0.013306	-0.00150468	[]
1164	500	6000	4.5	100	144.377	1	1000	1100	0.15	0.0054382	0.00888683	-0.00998799	[]
1165	500	6000	5	100	144.377	1	1000	1100	0.15	0.0130459	0.00750376	-0.0119819	[]
1168	500	6000	4	100	158.604	1	1000	1100	0.15	0.000398381	0.0124598	-0.00180231	[]
1169	500	6000	4.5	100	158.604	1	1000	1100	0.15	0.00544643	0.00718342	-0.0117541	[]
1170	500	6000	5	100	158.604	1	1000	1100	0.15	0.0129581	0.00560199	-0.0139609	[]
1173	500	6000	4	100	174.233	1	1000	1100	0.15	0.000384959	0.0116094	-0.00198369	[]
1174	500	6000	4.5	100	174.233	1	1000	1100	0.15	0.00545034	0.00532499	-0.0136707	[]
1175	500	6000	5	100	174.233	1	1000	1100	0.15	0.0130062	0.0035236	-0.0161477	[]
1178	500	6000	4	100	191.402	1	1000	1100	0.15	0.00038529	0.0106745	-0.00221111	[]
1179	500	6000	4.5	100	191.402	1	1000	1100	0.15	0.00542624	0.00330266	-0.0157312	[]
1180	500	6000	5	100	191.402	1	1000	1100	0.15	0.0128759	0.00124432	-0.0185102	[]
1183	500	6000	4	100	210.263	1	1000	1100	0.15	0.000380302	0.00969003	-0.00240373	[]
1184	500	6000	4.5	100	210.263	1	1000	1100	0.15	0.00538831	0.00111038	-0.0179374	[]
1185	500	6000	5	100	210.263	1	1000	1100	0.15	0.012834	-0.00124707	-0.0211087	[]
1188	500	6000	4	100	230.983	1	1000	1100	0.15	0.000381147	0.00824383	-0.00259741	[]
1189	500	6000	4.5	100	230.983	1	1000	1100	0.15	0.00539432	-0.00126622	-0.0203256	[]
1190	500	6000	5	100	230.983	1	1000	1100	0.15	0.0127651	-0.00397137	-0.0239425	[]
1193	500	6000	4	100	253.744	1	1000	1100	0.15	0.000384154	0.00678658	-0.00274064	[]
1194	500	6000	4.5	100	253.744	1	1000	1100	0.15	0.00534347	-0.00380847	-0.0227954	[]
1195	500	6000	5	100	253.744	1	1000	1100	0.15	0.012849	-0.00695077	-0.0270741	[]
1198	500	6000	4	100	278.749	1	1000	1100	0.15	0.000380746	0.00532138	-0.00272526	[]
1199	500	6000	4.5	100	278.749	1	1000	1100	0.15	0.00535144	-0.00653768	-0.0254197	[]
1200	500	6000	5	100	278.749	1	1000	1100	0.15	0.0127804	-0.0102028	-0.0304532	[]
1203	500	6000	4	100	306.217	1	1000	1100	0.15	0.000381925	-0.00287488	-0.00270338	1353.99
1204	500	6000	4.5	100	306.217	1	1000	1100	0.15	0.00535121	-0.00941065	-0.0280603	[]
1205	500	6000	5	100	306.217	1	1000	1100	0.15	0.0127015	-0.0137499	-0.0341316	[]
1208	500	6000	4	100	336.392	1	1000	1100	0.15	0.000380704	-0.00380197	-0.0026929	1001.47
1209	500	6000	4.5	100	336.392	1	1000	1100	0.15	0.00527817	-0.0122814	-0.0303769	[]
1210	500	6000	5	100	336.392	1	1000	1100	0.15	0.01263	-0.0176152	-0.0381359	[]
1213	500	6000	4	100	369.54	1	1000	1100	0.15	0.000385094	-0.00436226	-0.00272331	809.43
1214	500	6000	4.5	100	369.54	1	1000	1100	0.15	0.00538202	-0.0153472	-0.0308516	4115.89
1215	500	6000	5	100	369.54	1	1000	1100	0.15	0.012593	-0.0218241	-0.0424988	[]
1218	500	6000	4	100	405.955	1	1000	1100	0.15	0.000383402	-0.00475188	-0.00269914	674.695
1219	500	6000	4.5	100	405.955	1	1000	1100	0.15	0.00535248	-0.0175298	-0.0309438	3413.6
1220	500	6000	5	100	405.955	1	1000	1100	0.15	0.012512	-0.0263907	-0.0472056	[]
1223	500	6000	4	100	445.958	1	1000	1100	0.15	0.000385647	-0.00506324	-0.00271766	575.54
1224	500	6000	4.5	100	445.958	1	1000	1100	0.15	0.00540714	-0.0193603	-0.0314095	2932.84
1225	500	6000	5	100	445.958	1	1000	1100	0.15	0.0128242	-0.0300857	-0.0495934	4568.96
1228	500	6000	4	100	489.904	1	1000	1100	0.15	0.000390287	-0.00531573	-0.0027382	497.469
1229	500	6000	4.5	100	489.904	1	1000	1100	0.15	0.00544513	-0.0206651	-0.0314134	2517.8
1230	500	6000	5	100	489.904	1	1000	1100	0.15	0.0127698	-0.0322169	-0.0494961	3881.25
1233	500	6000	4	100	538.179	1	1000	1100	0.15	0.00039288	-0.00552368	-0.00274865	433.751
1234	500	6000	4.5	100	538.179	1	1000	1100	0.15	0.00543271	-0.0218227	-0.0315932	2196.5
1235	500	6000	5	100	538.179	1	1000	1100	0.15	0.0126358	-0.0338986	-0.0493838	3338.75
1238	500	6000	4	100	591.212	1	1000	1100	0.15	0.000388208	-0.00568006	-0.00270999	379.135
1239	500	6000	4.5	100	591.212	1	1000	1100	0.15	0.0053959	-0.0225662	-0.0313397	1905.29
1240	500	6000	5	100	591.212	1	1000	1100	0.15	0.0125823	-0.035337	-0.0494112	2906.88
1243	500	6000	4	100	649.471	1	1000	1100	0.15	0.000393997	-0.00583803	-0.00274547	335.341
1244	500	6000	4.5	100	649.471	1	1000	1100	0.15	0.00535429	-0.0233459	-0.0314025	1679.3
1245	500	6000	5	100	649.471	1	1000	1100	0.15	0.0127706	-0.0365069	-0.0493726	2545.36
1248	500	6000	4	100	713.47	1	1000	1100	0.15	0.000391084	-0.00595433	-0.00272121	296.41
1249	500	6000	4.5	100	713.47	1	1000	1100	0.15	0.00542978	-0.0241699	-0.031707	1498.03
1250	500	6000	5	100	713.47	1	1000	1100	0.15	0.0126679	-0.0375355	-0.0494036	2244.17
1253	500	6000	4	100	7.1347	1	1000	1300	0.15	0.00039876	0.022765	0.00379792	[]
1254	500	6000	4.5	100	7.1347	1	1000	1300	0.15	0.00553149	0.0254387	0.00764165	[]
1255	500	6000	5	100	7.1347	1	1000	1300	0.15	0.0132317	0.0257472	0.00743304	[]
1258	500	6000	4	100	7.83776	1	1000	1300	0.15	0.000393081	0.0226596	0.00371273	[]
1259	500	6000	4.5	100	7.83776	1	1000	1300	0.15	0.00557415	0.0253256	0.00753948	[]
1260	500	6000	5	100	7.83776	1	1000	1300	0.15	0.0132256	0.0256165	0.00732088	[]
1263	500	6000	4	100	8.61011	1	1000	1300	0.15	0.000393915	0.0225625	0.00365694	[]
1264	500	6000	4.5	100	8.61011	1	1000	1300	0.15	0.0056053	0.0251983	0.0074263	[]
1265	500	6000	5	100	8.61011	1	1000	1300	0.15	0.0132331	0.0254743	0.00719756	[]
1268	500	6000	4	100	9.45856	1	1000	1300	0.15	0.000390411	0.0224447	0.00357314	[]
1269	500	6000	4.5	100	9.45856	1	1000	1300	0.15	0.00561602	0.0250543	0.00730073	[]
1270	500	6000	5	100	9.45856	1	1000	1300	0.15	0.0132237	0.0253164	0.00706224	[]
1273	500	6000	4	100	10.3906	1	1000	1300	0.15	0.000396597	0.0223409	0.00353275	[]
1274	500	6000	4.5	100	10.3906	1	1000	1300	0.15	0.00562194	0.0248952	0.00716269	[]
1275	500	6000	5	100	10.3906	1	1000	1300	0.15	0.0132661	0.0251477	0.00691299	[]
1278	500	6000	4	100	11.4145	1	1000	1300	0.15	0.000402133	0.0222244	0.00348329	[]
1279	500	6000	4.5	100	11.4145	1	1000	1300	0.15	0.00559262	0.0247143	0.00700981	[]
1280	500	6000	5	100	11.4145	1	1000	1300	0.15	0.0132721	0.0249588	0.00674957	[]
1283	500	6000	4	100	12.5393	1	1000	1300	0.15	0.000389985	0.0220519	0.00333917	[]
1284	500	6000	4.5	100	12.5393	1	1000	1300	0.15	0.00558036	0.0245189	0.00684254	[]
1285	500	6000	5	100	12.5393	1	1000	1300	0.15	0.0132972	0.0247529	0.00656979	[]
1288	500	6000	4	100	13.775	1	1000	1300	0.15	0.000397103	0.0219131	0.00328299	[]
1289	500	6000	4.5	100	13.775	1	1000	1300	0.15	0.0055915	0.0243086	0.00665984	[]
1290	500	6000	5	100	13.775	1	1000	1300	0.15	0.0132794	0.0245227	0.0063729	[]
1293	500	6000	4	100	15.1324	1	1000	1300	0.15	0.000388599	0.0217215	0.00314256	[]
1294	500	6000	4.5	100	15.1324	1	1000	1300	0.15	0.0056176	0.0240801	0.00645975	[]
1295	500	6000	5	100	15.1324	1	1000	1300	0.15	0.0132717	0.0242711	0.0061566	[]
1298	500	6000	4	100	16.6235	1	1000	1300	0.15	0.000390911	0.0215395	0.00304536	[]
1299	500	6000	4.5	100	16.6235	1	1000	1300	0.15	0.00556058	0.0238146	0.00623735	[]
1300	500	6000	5	100	16.6235	1	1000	1300	0.15	0.0132222	0.023991	0.0059196	[]
1303	500	6000	4	100	18.2616	1	1000	1300	0.15	0.000400174	0.0213551	0.00297005	[]
1304	500	6000	4.5	100	18.2616	1	1000	1300	0.15	0.0056047	0.0235411	0.00599626	[]
1305	500	6000	5	100	18.2616	1	1000	1300	0.15	0.0132412	0.0236899	0.00565827	[]
1308	500	6000	4	100	20.0611	1	1000	1300	0.15	0.000391892	0.0211123	0.00280616	[]
1309	500	6000	4.5	100	20.0611	1	1000	1300	0.15	0.0055541	0.0232239	0.00572875	[]
1310	500	6000	5	100	20.0611	1	1000	1300	0.15	0.0132412	0.0233573	0.00537157	[]
1313	500	6000	4	100	22.038	1	1000	1300	0.15	0.000396659	0.0208773	0.00268968	[]
1314	500	6000	4.5	100	22.038	1	1000	1300	0.15	0.00552559	0.0228804	0.00543629	[]
1315	500	6000	5	100	22.038	1	1000	1300	0.15	0.013214	0.0229898	0.00505726	[]
1318	500	6000	4	100	24.2096	1	1000	1300	0.15	0.000397716	0.0206107	0.00254483	[]
1319	500	6000	4.5	100	24.2096	1	1000	1300	0.15	0.0055399	0.0225108	0.00511616	[]
1320	500	6000	5	100	24.2096	1	1000	1300	0.15	0.0132549	0.0225921	0.0047107	[]
1323	500	6000	4	100	26.5953	1	1000	1300	0.15	0.000394215	0.0203119	0.00237374	[]
1324	500	6000	4.5	100	26.5953	1	1000	1300	0.15	0.00559233	0.0221109	0.00476511	[]
1325	500	6000	5	100	26.5953	1	1000	1300	0.15	0.0131889	0.0221463	0.00433262	[]
1328	500	6000	4	100	29.216	1	1000	1300	0.15	0.000391879	0.0199893	0.00219681	[]
1329	500	6000	4.5	100	29.216	1	1000	1300	0.15	0.005509	0.0216491	0.00437816	[]
1330	500	6000	5	100	29.216	1	1000	1300	0.15	0.0132644	0.0216687	0.00391389	[]
1333	500	6000	4	100	32.095	1	1000	1300	0.15	0.000391233	0.0196411	0.00201488	[]
1334	500	6000	4.5	100	32.095	1	1000	1300	0.15	0.00558589	0.0211689	0.00395482	[]
1335	500	6000	5	100	32.095	1	1000	1300	0.15	0.0132299	0.0211348	0.0034571	[]
1338	500	6000	4	100	35.2577	1	1000	1300	0.15	0.00039422	0.0192663	0.00182988	[]
1339	500	6000	4.5	100	35.2577	1	1000	1300	0.15	0.00552505	0.0206191	0.00348997	[]
1340	500	6000	5	100	35.2577	1	1000	1300	0.15	0.0132171	0.0205507	0.00295503	[]
1343	500	6000	4	100	38.732	1	1000	1300	0.15	0.000399654	0.0188603	0.00163757	[]
1344	500	6000	4.5	100	38.732	1	1000	1300	0.15	0.00551717	0.0200248	0.00298005	[]
1345	500	6000	5	100	38.732	1	1000	1300	0.15	0.0132333	0.0199115	0.00240281	[]
1348	500	6000	4	100	42.5487	1	1000	1300	0.15	0.000389881	0.0184013	0.00140084	[]
1349	500	6000	4.5	100	42.5487	1	1000	1300	0.15	0.00554316	0.0193776	0.00242018	[]
1350	500	6000	5	100	42.5487	1	1000	1300	0.15	0.0132593	0.0192104	0.00179618	[]
1353	500	6000	4	100	46.7415	1	1000	1300	0.15	0.000391544	0.0179162	0.00117772	[]
1354	500	6000	4.5	100	46.7415	1	1000	1300	0.15	0.00556323	0.0186659	0.00180582	[]
1355	500	6000	5	100	46.7415	1	1000	1300	0.15	0.0131823	0.018433	0.00113437	[]
1358	500	6000	4	100	51.3474	1	1000	1300	0.15	0.000390049	0.0173871	0.000939609	[]
1359	500	6000	4.5	100	51.3474	1	1000	1300	0.15	0.00552879	0.017877	0.00113397	[]
1360	500	6000	5	100	51.3474	1	1000	1300	0.15	0.0132027	0.0175872	0.00040389	[]
1363	500	6000	4	100	56.4073	1	1000	1300	0.15	0.000389678	0.0168142	0.000693809	[]
1364	500	6000	4.5	100	56.4073	1	1000	1300	0.15	0.00553221	0.0170172	0.000395966	[]
1365	500	6000	5	100	56.4073	1	1000	1300	0.15	0.0131448	0.0166534	-0.000394101	[]
1368	500	6000	4	100	61.9657	1	1000	1300	0.15	0.000390064	0.0161941	0.000440623	[]
1369	500	6000	4.5	100	61.9657	1	1000	1300	0.15	0.0054929	0.0160686	-0.000410194	[]
1370	500	6000	5	100	61.9657	1	1000	1300	0.15	0.0131211	0.0156312	-0.00127143	[]
1373	500	6000	4	100	68.0719	1	1000	1300	0.15	0.000396105	0.0155222	0.000178293	[]
1374	500	6000	4.5	100	68.0719	1	1000	1300	0.15	0.00549905	0.0150345	-0.00129632	[]
1375	500	6000	5	100	68.0719	1	1000	1300	0.15	0.0131083	0.0145103	-0.00223466	[]
1378	500	6000	4	100	74.7798	1	1000	1300	0.15	0.000397347	0.0147947	-9.06708e-05	[]
1379	500	6000	4.5	100	74.7798	1	1000	1300	0.15	0.00547878	0.0138975	-0.00226448	[]
1380	500	6000	5	100	74.7798	1	1000	1300	0.15	0.0131242	0.013282	-0.0032933	[]
1383	500	6000	4	100	82.1486	1	1000	1300	0.15	0.000393264	0.0140116	-0.000356599	[]
1384	500	6000	4.5	100	82.1486	1	1000	1300	0.15	0.00555022	0.0126604	-0.00333481	[]
1385	500	6000	5	100	82.1486	1	1000	1300	0.15	0.0131092	0.0119325	-0.0044526	[]
1388	500	6000	4	100	90.2437	1	1000	1300	0.15	0.000387655	0.0131699	-0.000616118	[]
1389	500	6000	4.5	100	90.2437	1	1000	1300	0.15	0.00548297	0.0112904	-0.00448899	[]
1390	500	6000	5	100	90.2437	1	1000	1300	0.15	0.0131152	0.0104529	-0.00572575	[]
1393	500	6000	4	100	99.1364	1	1000	1300	0.15	0.000388996	0.0122568	-0.000885485	[]
1394	500	6000	4.5	100	99.1364	1	1000	1300	0.15	0.00550935	0.00979839	-0.00576462	[]
1395	500	6000	5	100	99.1364	1	1000	1300	0.15	0.0131172	0.00882959	-0.00712178	[]
1398	500	6000	4	100	108.905	1	1000	1300	0.15	0.000395993	0.0112649	-0.00116821	[]
1399	500	6000	4.5	100	108.905	1	1000	1300	0.15	0.00546323	0.00815952	-0.00714489	[]
1400	500	6000	5	100	108.905	1	1000	1300	0.15	0.0131024	0.00704863	-0.0086509	[]
1403	500	6000	4	100	119.637	1	1000	1300	0.15	0.000384288	0.0102219	-0.00139274	[]
1404	500	6000	4.5	100	119.637	1	1000	1300	0.15	0.00545247	0.00636867	-0.00865796	[]
1405	500	6000	5	100	119.637	1	1000	1300	0.15	0.0130477	0.00509477	-0.0103229	[]
1408	500	6000	4	100	131.426	1	1000	1300	0.15	0.000395497	0.00906197	-0.00168462	[]
1409	500	6000	4.5	100	131.426	1	1000	1300	0.15	0.00542669	0.00440997	-0.0103026	[]
1410	500	6000	5	100	131.426	1	1000	1300	0.15	0.0129779	0.00295339	-0.0121529	[]
1413	500	6000	4	100	144.377	1	1000	1300	0.15	0.000390393	0.00784174	-0.00191146	[]
1414	500	6000	4.5	100	144.377	1	1000	1300	0.15	0.00549668	0.00226874	-0.0121244	[]
1415	500	6000	5	100	144.377	1	1000	1300	0.15	0.0129706	0.000608033	-0.0141654	[]
1418	500	6000	4	100	158.604	1	1000	1300	0.15	0.000384662	0.00653015	-0.00212364	[]
1419	500	6000	4.5	100	158.604	1	1000	1300	0.15	0.00545107	-6.75512e-05	-0.0140618	[]
1420	500	6000	5	100	158.604	1	1000	1300	0.15	0.0129907	-0.00196179	-0.0163736	[]
1423	500	6000	4	100	174.233	1	1000	1300	0.15	0.000387024	0.0051002	-0.00236171	[]
1424	500	6000	4.5	100	174.233	1	1000	1300	0.15	0.00544376	-0.00261533	-0.0161735	[]
1425	500	6000	5	100	174.233	1	1000	1300	0.15	0.0129923	-0.00477719	-0.018789	[]
1428	500	6000	4	100	191.402	1	1000	1300	0.15	0.000382191	0.00357739	-0.00255722	[]
1429	500	6000	4.5	100	191.402	1	1000	1300	0.15	0.00543517	-0.00538796	-0.0184489	[]
1430	500	6000	5	100	191.402	1	1000	1300	0.15	0.0128775	-0.00785784	-0.0214119	[]
1433	500	6000	4	100	210.263	1	1000	1300	0.15	0.000379008	0.00140626	-0.00268864	[]
1434	500	6000	4.5	100	210.263	1	1000	1300	0.15	0.00537589	-0.00838142	-0.0208382	[]
1435	500	6000	5	100	210.263	1	1000	1300	0.15	0.0128784	-0.0112312	-0.0243019	[]
1438	500	6000	4	100	230.983	1	1000	1300	0.15	0.000379772	-0.000638109	-0.00270139	[]
1439	500	6000	4.5	100	230.983	1	1000	1300	0.15	0.00539305	-0.0116349	-0.0234281	[]
1440	500	6000	5	100	230.983	1	1000	1300	0.15	0.012889	-0.0149221	-0.0274636	[]
1443	500	6000	4	100	253.744	1	1000	1300	0.15	0.000381446	-0.00283467	-0.00272136	[]
1444	500	6000	4.5	100	253.744	1	1000	1300	0.15	0.00538479	-0.0151168	-0.0260886	[]
1445	500	6000	5	100	253.744	1	1000	1300	0.15	0.0127967	-0.018951	-0.0308921	[]
1448	500	6000	4	100	278.749	1	1000	1300	0.15	0.000382532	-0.00546873	-0.00271313	1594.32
1449	500	6000	4.5	100	278.749	1	1000	1300	0.15	0.00537147	-0.0188066	-0.0287426	[]
1450	500	6000	5	100	278.749	1	1000	1300	0.15	0.0127612	-0.0233551	-0.0346471	[]
1453	500	6000	4	100	306.217	1	1000	1300	0.15	0.000388929	-0.00597294	-0.00274394	1090.91
1454	500	6000	4.5	100	306.217	1	1000	1300	0.15	0.00532539	-0.0226018	-0.0311324	[]
1455	500	6000	5	100	306.217	1	1000	1300	0.15	0.0127449	-0.028164	-0.0387457	[]
1458	500	6000	4	100	336.392	1	1000	1300	0.15	0.000392012	-0.00630747	-0.00276506	864.415
1459	500	6000	4.5	100	336.392	1	1000	1300	0.15	0.00543852	-0.0257639	-0.0326001	4583.14
1460	500	6000	5	100	336.392	1	1000	1300	0.15	0.0125854	-0.0333846	-0.0431496	[]
1463	500	6000	4	100	369.54	1	1000	1300	0.15	0.000386331	-0.00653605	-0.00271446	712.783
1464	500	6000	4.5	100	369.54	1	1000	1300	0.15	0.00540127	-0.027193	-0.0325072	3740.17
1465	500	6000	5	100	369.54	1	1000	1300	0.15	0.0125248	-0.0390781	-0.0479616	[]
1468	500	6000	4	100	405.955	1	1000	1300	0.15	0.000392396	-0.00675624	-0.00275969	606.082
1469	500	6000	4.5	100	405.955	1	1000	1300	0.15	0.00535816	-0.0282847	-0.0324294	3141.29
1470	500	6000	5	100	405.955	1	1000	1300	0.15	0.0125342	-0.0452774	-0.0531984	[]
1473	500	6000	4	100	445.958	1	1000	1300	0.15	0.000386753	-0.00689794	-0.00270512	518.934
1474	500	6000	4.5	100	445.958	1	1000	1300	0.15	0.00542959	-0.0293129	-0.0325689	2701.58
1475	500	6000	5	100	445.958	1	1000	1300	0.15	0.012773	-0.0499075	-0.0564919	4690.78
1478	500	6000	4	100	489.904	1	1000	1300	0.15	0.000387958	-0.00703835	-0.00270646	450.891
1479	500	6000	4.5	100	489.904	1	1000	1300	0.15	0.00536178	-0.0299603	-0.0324129	2328.67
1480	500	6000	5	100	489.904	1	1000	1300	0.15	0.0127538	-0.0509141	-0.0560306	3975.95
1483	500	6000	4	100	538.179	1	1000	1300	0.15	0.000390889	-0.00716493	-0.00272132	395.208
1484	500	6000	4.5	100	538.179	1	1000	1300	0.15	0.00544126	-0.030824	-0.0326886	2050.71
1485	500	6000	5	100	538.179	1	1000	1300	0.15	0.0126013	-0.0516357	-0.0555395	3409.36
1488	500	6000	4	100	591.212	1	1000	1300	0.15	0.000394507	-0.00727829	-0.00274196	348.622
1489	500	6000	4.5	100	591.212	1	1000	1300	0.15	0.00536087	-0.0312323	-0.0325076	1792.74
1490	500	6000	5	100	591.212	1	1000	1300	0.15	0.0126072	-0.0524669	-0.0554178	2968.74
1493	500	6000	4	100	649.471	1	1000	1300	0.15	0.000404536	-0.00740121	-0.0028078	310.172
1494	500	6000	4.5	100	649.471	1	1000	1300	0.15	0.00542156	-0.0319283	-0.032774	1595.99
1495	500	6000	5	100	649.471	1	1000	1300	0.15	0.0127627	-0.0530141	-0.055129	2594.37
1498	500	6000	4	100	713.47	1	1000	1300	0.15	0.000393014	-0.0074372	-0.00272482	273.456
1499	500	6000	4.5	100	713.47	1	1000	1300	0.15	0.00534728	-0.0320581	-0.0324304	1401.54
1500	500	6000	5	100	713.47	1	1000	1300	0.15	0.0126318	-0.0535381	-0.0549506	2283.43
1503	500	6000	4	100	7.1347	4	1000	1100	0.15	0.000393579	0.0229696	0.00389911	[]
1504	500	6000	4.5	100	7.1347	4	1000	1100	0.15	0.00557621	0.0257144	0.00783608	[]
1505	500	6000	5	100	7.1347	4	1000	1100	0.15	0.0132829	0.026045	0.00761871	[]
1508	500	6000	4	100	7.83776	4	1000	1100	0.15	0.000394335	0.0229017	0.003859	[]
1509	500	6000	4.5	100	7.83776	4	1000	1100	0.15	0.00559384	0.0256231	0.00775153	[]
1510	500	6000	5	100	7.83776	4	1000	1100	0.15	0.013297	0.025945	0.00752464	[]
1513	500	6000	4	100	8.61011	4	1000	1100	0.15	0.00039149	0.0228189	0.00379832	[]
1514	500	6000	4.5	100	8.61011	4	1000	1100	0.15	0.00560097	0.0255206	0.00765801	[]
1515	500	6000	5	100	8.61011	4	1000	1100	0.15	0.0132984	0.0258338	0.00742146	[]
1518	500	6000	4	100	9.45856	4	1000	1100	0.15	0.000398763	0.0227539	0.003784	[]
1519	500	6000	4.5	100	9.45856	4	1000	1100	0.15	0.00555352	0.0253979	0.00755283	[]
1520	500	6000	5	100	9.45856	4	1000	1100	0.15	0.0132395	0.0257059	0.0073087	[]
1523	500	6000	4	100	10.3906	4	1000	1100	0.15	0.000393229	0.0226496	0.00370193	[]
1524	500	6000	4.5	100	10.3906	4	1000	1100	0.15	0.00561949	0.0252847	0.00744269	[]
1525	500	6000	5	100	10.3906	4	1000	1100	0.15	0.0132718	0.0255746	0.00718388	[]
1528	500	6000	4	100	11.4145	4	1000	1100	0.15	0.000390882	0.022543	0.00362793	[]
1529	500	6000	4.5	100	11.4145	4	1000	1100	0.15	0.00555976	0.0251363	0.00731588	[]
1530	500	6000	5	100	11.4145	4	1000	1100	0.15	0.0133019	0.02543	0.00704685	[]
1533	500	6000	4	100	12.5393	4	1000	1100	0.15	0.000392099	0.0224368	0.00356849	[]
1534	500	6000	4.5	100	12.5393	4	1000	1100	0.15	0.00561525	0.0249953	0.00718178	[]
1535	500	6000	5	100	12.5393	4	1000	1100	0.15	0.0132374	0.0252619	0.0068976	[]
1538	500	6000	4	100	13.775	4	1000	1100	0.15	0.000394567	0.0223233	0.00350934	[]
1539	500	6000	4.5	100	13.775	4	1000	1100	0.15	0.00557132	0.0248215	0.00703045	[]
1540	500	6000	5	100	13.775	4	1000	1100	0.15	0.0132234	0.0250825	0.00673288	[]
1543	500	6000	4	100	15.1324	4	1000	1100	0.15	0.00039389	0.0221905	0.00342827	[]
1544	500	6000	4.5	100	15.1324	4	1000	1100	0.15	0.00553516	0.0246327	0.00686466	[]
1545	500	6000	5	100	15.1324	4	1000	1100	0.15	0.0132435	0.0248888	0.00655155	[]
1548	500	6000	4	100	16.6235	4	1000	1100	0.15	0.000390656	0.0220383	0.00332642	[]
1549	500	6000	4.5	100	16.6235	4	1000	1100	0.15	0.00560092	0.0244441	0.00668604	[]
1550	500	6000	5	100	16.6235	4	1000	1100	0.15	0.0132485	0.0246745	0.00635258	[]
1553	500	6000	4	100	18.2616	4	1000	1100	0.15	0.000393102	0.0218862	0.00324459	[]
1554	500	6000	4.5	100	18.2616	4	1000	1100	0.15	0.00555201	0.0242156	0.00648646	[]
1555	500	6000	5	100	18.2616	4	1000	1100	0.15	0.0132643	0.0244401	0.00613395	[]
1558	500	6000	4	100	20.0611	4	1000	1100	0.15	0.000400025	0.0217299	0.0031765	[]
1559	500	6000	4.5	100	20.0611	4	1000	1100	0.15	0.00556927	0.023977	0.00626913	[]
1560	500	6000	5	100	20.0611	4	1000	1100	0.15	0.013193	0.0241741	0.00589549	[]
1563	500	6000	4	100	22.038	4	1000	1100	0.15	0.00038777	0.0215142	0.00301333	[]
1564	500	6000	4.5	100	22.038	4	1000	1100	0.15	0.0055676	0.0237115	0.00603015	[]
1565	500	6000	5	100	22.038	4	1000	1100	0.15	0.0131873	0.0238889	0.00563234	[]
1568	500	6000	4	100	24.2096	4	1000	1100	0.15	0.000391352	0.0213163	0.00291221	[]
1569	500	6000	4.5	100	24.2096	4	1000	1100	0.15	0.00555343	0.0234179	0.00576781	[]
1570	500	6000	5	100	24.2096	4	1000	1100	0.15	0.0132494	0.0235821	0.00534183	[]
1573	500	6000	4	100	26.5953	4	1000	1100	0.15	0.000394875	0.0210976	0.00279835	[]
1574	500	6000	4.5	100	26.5953	4	1000	1100	0.15	0.00554492	0.0230965	0.00547985	[]
1575	500	6000	5	100	26.5953	4	1000	1100	0.15	0.0131815	0.0232323	0.00502602	[]
1578	500	6000	4	100	29.216	4	1000	1100	0.15	0.000397873	0.0208571	0.00267274	[]
1579	500	6000	4.5	100	29.216	4	1000	1100	0.15	0.00551803	0.0227407	0.00516394	[]
1580	500	6000	5	100	29.216	4	1000	1100	0.15	0.0132059	0.0228574	0.00467683	[]
1583	500	6000	4	100	32.095	4	1000	1100	0.15	0.00038842	0.0205717	0.00249202	[]
1584	500	6000	4.5	100	32.095	4	1000	1100	0.15	0.00555992	0.0223622	0.00481747	[]
1585	500	6000	5	100	32.095	4	1000	1100	0.15	0.0131795	0.0224406	0.00429495	[]
1588	500	6000	4	100	35.2577	4	1000	1100	0.15	0.000399798	0.0202986	0.00237397	[]
1589	500	6000	4.5	100	35.2577	4	1000	1100	0.15	0.00555398	0.0219377	0.00443707	[]
1590	500	6000	5	100	35.2577	4	1000	1100	0.15	0.0131976	0.0219873	0.00387425	[]
1593	500	6000	4	100	38.732	4	1000	1100	0.15	0.000387079	0.0199589	0.00216507	[]
1594	500	6000	4.5	100	38.732	4	1000	1100	0.15	0.0055251	0.021468	0.00402019	[]
1595	500	6000	5	100	38.732	4	1000	1100	0.15	0.0132595	0.0214935	0.00341085	[]
1598	500	6000	4	100	42.5487	4	1000	1100	0.15	0.000393922	0.0196217	0.00200652	[]
1599	500	6000	4.5	100	42.5487	4	1000	1100	0.15	0.00557229	0.0209653	0.00356159	[]
1600	500	6000	5	100	42.5487	4	1000	1100	0.15	0.0132048	0.0209395	0.00290653	[]
1603	500	6000	4	100	46.7415	4	1000	1100	0.15	0.000395049	0.0192441	0.00181748	[]
1604	500	6000	4.5	100	46.7415	4	1000	1100	0.15	0.00551745	0.0203959	0.00306093	[]
1605	500	6000	5	100	46.7415	4	1000	1100	0.15	0.0131612	0.0203327	0.00235267	[]
1608	500	6000	4	100	51.3474	4	1000	1100	0.15	0.00038699	0.0188242	0.00159973	[]
1609	500	6000	4.5	100	51.3474	4	1000	1100	0.15	0.0055478	0.0197857	0.00250944	[]
1610	500	6000	5	100	51.3474	4	1000	1100	0.15	0.0131838	0.019673	0.0017418	[]
1613	500	6000	4	100	56.4073	4	1000	1100	0.15	0.000394869	0.0183855	0.00140334	[]
1614	500	6000	4.5	100	56.4073	4	1000	1100	0.15	0.00554222	0.0191097	0.00190614	[]
1615	500	6000	5	100	56.4073	4	1000	1100	0.15	0.0132051	0.0189481	0.00107139	[]
1618	500	6000	4	100	61.9657	4	1000	1100	0.15	0.000388803	0.0178961	0.00117286	[]
1619	500	6000	4.5	100	61.9657	4	1000	1100	0.15	0.00554069	0.0183684	0.00124459	[]
1620	500	6000	5	100	61.9657	4	1000	1100	0.15	0.0132003	0.0181496	0.000337112	[]
1623	500	6000	4	100	68.0719	4	1000	1100	0.15	0.000386313	0.0173702	0.00094128	[]
1624	500	6000	4.5	100	68.0719	4	1000	1100	0.15	0.00551628	0.0175516	0.000521442	[]
1625	500	6000	5	100	68.0719	4	1000	1100	0.15	0.0131338	0.0172671	-0.000464664	[]
1628	500	6000	4	100	74.7798	4	1000	1100	0.15	0.000387905	0.0168029	0.000705084	[]
1629	500	6000	4.5	100	74.7798	4	1000	1100	0.15	0.0054993	0.0166571	-0.00027085	[]
1630	500	6000	5	100	74.7798	4	1000	1100	0.15	0.0131524	0.0163068	-0.00134967	[]
1633	500	6000	4	100	82.1486	4	1000	1100	0.15	0.000391735	0.0161884	0.000460473	[]
1634	500	6000	4.5	100	82.1486	4	1000	1100	0.15	0.00557705	0.0156893	-0.00114859	[]
1635	500	6000	5	100	82.1486	4	1000	1100	0.15	0.013092	0.0152451	-0.00231463	[]
1638	500	6000	4	100	90.2437	4	1000	1100	0.15	0.000395673	0.0155225	0.000206467	[]
1639	500	6000	4.5	100	90.2437	4	1000	1100	0.15	0.00552003	0.0146082	-0.00209395	[]
1640	500	6000	5	100	90.2437	4	1000	1100	0.15	0.0131056	0.0140868	-0.00337861	[]
1643	500	6000	4	100	99.1364	4	1000	1100	0.15	0.000384813	0.0148083	-3.99326e-05	[]
1644	500	6000	4.5	100	99.1364	4	1000	1100	0.15	0.00545908	0.0134239	-0.00312566	[]
1645	500	6000	5	100	99.1364	4	1000	1100	0.15	0.0130941	0.0128132	-0.00454308	[]
1648	500	6000	4	100	108.905	4	1000	1100	0.15	0.000383363	0.0140364	-0.000292309	[]
1649	500	6000	4.5	100	108.905	4	1000	1100	0.15	0.00551734	0.012141	-0.00427342	[]
1650	500	6000	5	100	108.905	4	1000	1100	0.15	0.0130604	0.0114134	-0.00581737	[]
1653	500	6000	4	100	119.637	4	1000	1100	0.15	0.000395725	0.0131923	-0.000570774	[]
1654	500	6000	4.5	100	119.637	4	1000	1100	0.15	0.00549078	0.0107249	-0.00551164	[]
1655	500	6000	5	100	119.637	4	1000	1100	0.15	0.0130112	0.00987613	-0.00721205	[]
1658	500	6000	4	100	131.426	4	1000	1100	0.15	0.000383517	0.0123057	-0.000799904	[]
1659	500	6000	4.5	100	131.426	4	1000	1100	0.15	0.00548508	0.00917648	-0.00686746	[]
1660	500	6000	5	100	131.426	4	1000	1100	0.15	0.012977	0.00819126	-0.00874157	[]
1663	500	6000	4	100	144.377	4	1000	1100	0.15	0.000384043	0.0113385	-0.00105139	[]
1664	500	6000	4.5	100	144.377	4	1000	1100	0.15	0.00548225	0.00748177	-0.00834681	[]
1665	500	6000	5	100	144.377	4	1000	1100	0.15	0.0130113	0.00634909	-0.0104259	[]
1668	500	6000	4	100	158.604	4	1000	1100	0.15	0.000390784	0.0102873	-0.00131955	[]
1669	500	6000	4.5	100	158.604	4	1000	1100	0.15	0.00548245	0.00562848	-0.0099584	[]
1670	500	6000	5	100	158.604	4	1000	1100	0.15	0.0129597	0.00432079	-0.0122583	[]
1673	500	6000	4	100	174.233	4	1000	1100	0.15	0.000389552	0.00916803	-0.00155854	[]
1674	500	6000	4.5	100	174.233	4	1000	1100	0.15	0.00545474	0.00360224	-0.0116989	[]
1675	500	6000	5	100	174.233	4	1000	1100	0.15	0.0129311	0.0020992	-0.014267	[]
1678	500	6000	4	100	191.402	4	1000	1100	0.15	0.000386004	0.00796933	-0.00177988	[]
1679	500	6000	4.5	100	191.402	4	1000	1100	0.15	0.0054408	0.00139187	-0.0135904	[]
1680	500	6000	5	100	191.402	4	1000	1100	0.15	0.0129312	-0.000333713	-0.0164699	[]
1683	500	6000	4	100	210.263	4	1000	1100	0.15	0.000384539	0.00667693	-0.00200001	[]
1684	500	6000	4.5	100	210.263	4	1000	1100	0.15	0.00538054	-0.00101218	-0.0156035	[]
1685	500	6000	5	100	210.263	4	1000	1100	0.15	0.0128907	-0.00300301	-0.0188709	[]
1688	500	6000	4	100	230.983	4	1000	1100	0.15	0.000386362	0.0052792	-0.00222882	[]
1689	500	6000	4.5	100	230.983	4	1000	1100	0.15	0.00543004	-0.00363387	-0.0178391	[]
1690	500	6000	5	100	230.983	4	1000	1100	0.15	0.0128677	-0.00592549	-0.0214985	[]
1693	500	6000	4	100	253.744	4	1000	1100	0.15	0.000388132	0.00344824	-0.00244569	[]
1694	500	6000	4.5	100	253.744	4	1000	1100	0.15	0.00545761	-0.00647938	-0.0202228	[]
1695	500	6000	5	100	253.744	4	1000	1100	0.15	0.0128076	-0.00912771	-0.0243588	[]
1698	500	6000	4	100	278.749	4	1000	1100	0.15	0.000376702	0.00164365	-0.00256766	[]
1699	500	6000	4.5	100	278.749	4	1000	1100	0.15	0.00540905	-0.00952976	-0.0226661	[]
1700	500	6000	5	100	278.749	4	1000	1100	0.15	0.0126956	-0.0126336	-0.0274635	[]
1703	500	6000	4	100	306.217	4	1000	1100	0.15	0.000385676	-0.00407294	-0.00272244	1259.6
1704	500	6000	4.5	100	306.217	4	1000	1100	0.15	0.00530454	-0.0127521	-0.0250872	[]
1705	500	6000	5	100	306.217	4	1000	1100	0.15	0.0126946	-0.0164601	-0.0308805	[]
1708	500	6000	4	100	336.392	4	1000	1100	0.15	0.000386235	-0.0047331	-0.00272184	959.117
1709	500	6000	4.5	100	336.392	4	1000	1100	0.15	0.00539174	-0.0159368	-0.0265219	4335.67
1710	500	6000	5	100	336.392	4	1000	1100	0.15	0.0126687	-0.0206419	-0.034593	[]
1713	500	6000	4	100	369.54	4	1000	1100	0.15	0.000388912	-0.00516957	-0.00273704	781.376
1714	500	6000	4.5	100	369.54	4	1000	1100	0.15	0.00539535	-0.0182628	-0.0271666	3574.74
1715	500	6000	5	100	369.54	4	1000	1100	0.15	0.0129661	-0.024756	-0.0377557	4777.66
1718	500	6000	4	100	405.955	4	1000	1100	0.15	0.000382608	-0.00547478	-0.00269053	652.958
1719	500	6000	4.5	100	405.955	4	1000	1100	0.15	0.00540006	-0.020036	-0.0276774	3025.5
1720	500	6000	5	100	405.955	4	1000	1100	0.15	0.0128681	-0.0272318	-0.0383465	4034.48
1723	500	6000	4	100	445.958	4	1000	1100	0.15	0.000391805	-0.00575043	-0.00275431	560.536
1724	500	6000	4.5	100	445.958	4	1000	1100	0.15	0.00537043	-0.0214087	-0.028009	2593.57
1725	500	6000	5	100	445.958	4	1000	1100	0.15	0.0128466	-0.0292229	-0.038886	3466.28
1728	500	6000	4	100	489.904	4	1000	1100	0.15	0.000383228	-0.00593457	-0.00269497	482.155
1729	500	6000	4.5	100	489.904	4	1000	1100	0.15	0.00547448	-0.0225735	-0.0283482	2253.91
1730	500	6000	5	100	489.904	4	1000	1100	0.15	0.0127443	-0.0308423	-0.0392898	3006.61
1733	500	6000	4	100	538.179	4	1000	1100	0.15	0.000391866	-0.00612391	-0.00273988	422.062
1734	500	6000	4.5	100	538.179	4	1000	1100	0.15	0.00538667	-0.0234062	-0.0284078	1959
1735	500	6000	5	100	538.179	4	1000	1100	0.15	0.0126634	-0.0322073	-0.039652	2630.26
1738	500	6000	4	100	591.212	4	1000	1100	0.15	0.000386443	-0.00625072	-0.00269523	369.06
1739	500	6000	4.5	100	591.212	4	1000	1100	0.15	0.00537317	-0.0242485	-0.0286727	1727.69
1740	500	6000	5	100	591.212	4	1000	1100	0.15	0.0128594	-0.0333443	-0.0399156	2312.38
1743	500	6000	4	100	649.471	4	1000	1100	0.15	0.000386721	-0.0063734	-0.00269174	325.575
1744	500	6000	4.5	100	649.471	4	1000	1100	0.15	0.00540386	-0.0248537	-0.0287246	1521.75
1745	500	6000	5	100	649.471	4	1000	1100	0.15	0.0128134	-0.0343637	-0.0402274	2047.31
1748	500	6000	4	100	713.47	4	1000	1100	0.15	0.000390584	-0.00648982	-0.00271409	289.067
1749	500	6000	4.5	100	713.47	4	1000	1100	0.15	0.00543014	-0.0256075	-0.0290996	1361.09
1750	500	6000	5	100	713.47	4	1000	1100	0.15	0.0126418	-0.0352045	-0.0404196	1815.9
1753	500	6000	4	100	7.1347	4	1000	1300	0.15	0.000390824	0.0226666	0.0038191	[]
1754	500	6000	4.5	100	7.1347	4	1000	1300	0.15	0.00553448	0.0253734	0.0077253	[]
1755	500	6000	5	100	7.1347	4	1000	1300	0.15	0.013261	0.0256989	0.0075102	[]
1758	500	6000	4	100	7.83776	4	1000	1300	0.15	0.000390329	0.022567	0.00376742	[]
1759	500	6000	4.5	100	7.83776	4	1000	1300	0.15	0.00560655	0.0252591	0.00763274	[]
1760	500	6000	5	100	7.83776	4	1000	1300	0.15	0.0132374	0.0255614	0.00740577	[]
1763	500	6000	4	100	8.61011	4	1000	1300	0.15	0.000390148	0.0224589	0.00371311	[]
1764	500	6000	4.5	100	8.61011	4	1000	1300	0.15	0.00556685	0.025112	0.00752517	[]
1765	500	6000	5	100	8.61011	4	1000	1300	0.15	0.0132465	0.0254137	0.00729072	[]
1768	500	6000	4	100	9.45856	4	1000	1300	0.15	0.000394929	0.022353	0.0036796	[]
1769	500	6000	4.5	100	9.45856	4	1000	1300	0.15	0.00561883	0.0249677	0.00741167	[]
1770	500	6000	5	100	9.45856	4	1000	1300	0.15	0.0133127	0.0252567	0.00716381	[]
1773	500	6000	4	100	10.3906	4	1000	1300	0.15	0.00039493	0.0222245	0.003618	[]
1774	500	6000	4.5	100	10.3906	4	1000	1300	0.15	0.00560875	0.0247972	0.00728391	[]
1775	500	6000	5	100	10.3906	4	1000	1300	0.15	0.0132685	0.0250734	0.00702566	[]
1778	500	6000	4	100	11.4145	4	1000	1300	0.15	0.0003905	0.022071	0.00352553	[]
1779	500	6000	4.5	100	11.4145	4	1000	1300	0.15	0.00559896	0.0246099	0.00714346	[]
1780	500	6000	5	100	11.4145	4	1000	1300	0.15	0.013171	0.0248674	0.00687454	[]
1783	500	6000	4	100	12.5393	4	1000	1300	0.15	0.000390345	0.0219148	0.00344882	[]
1784	500	6000	4.5	100	12.5393	4	1000	1300	0.15	0.00553772	0.0243956	0.00698768	[]
1785	500	6000	5	100	12.5393	4	1000	1300	0.15	0.0132619	0.0246596	0.00670618	[]
1788	500	6000	4	100	13.775	4	1000	1300	0.15	0.00039568	0.0217576	0.00339357	[]
1789	500	6000	4.5	100	13.775	4	1000	1300	0.15	0.00557931	0.0241794	0.00682086	[]
1790	500	6000	5	100	13.775	4	1000	1300	0.15	0.0132587	0.0244218	0.00652252	[]
1793	500	6000	4	100	15.1324	4	1000	1300	0.15	0.000396149	0.021571	0.00330485	[]
1794	500	6000	4.5	100	15.1324	4	1000	1300	0.15	0.00563972	0.0239441	0.00663745	[]
1795	500	6000	5	100	15.1324	4	1000	1300	0.15	0.0132862	0.0241633	0.00632031	[]
1798	500	6000	4	100	16.6235	4	1000	1300	0.15	0.000389414	0.0213516	0.00317841	[]
1799	500	6000	4.5	100	16.6235	4	1000	1300	0.15	0.00552458	0.0236544	0.00643065	[]
1800	500	6000	5	100	16.6235	4	1000	1300	0.15	0.0131987	0.0238687	0.00610015	[]
1803	500	6000	4	100	18.2616	4	1000	1300	0.15	0.000398998	0.0211491	0.00311684	[]
1804	500	6000	4.5	100	18.2616	4	1000	1300	0.15	0.00556321	0.0233649	0.00620876	[]
1805	500	6000	5	100	18.2616	4	1000	1300	0.15	0.0131743	0.0235517	0.00585737	[]
1808	500	6000	4	100	20.0611	4	1000	1300	0.15	0.000393611	0.0208916	0.00297858	[]
1809	500	6000	4.5	100	20.0611	4	1000	1300	0.15	0.0055643	0.0230396	0.00596374	[]
1810	500	6000	5	100	20.0611	4	1000	1300	0.15	0.0132643	0.0232141	0.00558847	[]
1813	500	6000	4	100	22.038	4	1000	1300	0.15	0.000397007	0.0206304	0.00287005	[]
1814	500	6000	4.5	100	22.038	4	1000	1300	0.15	0.00555472	0.0226807	0.00569474	[]
1815	500	6000	5	100	22.038	4	1000	1300	0.15	0.0132496	0.022833	0.00529531	[]
1818	500	6000	4	100	24.2096	4	1000	1300	0.15	0.000390542	0.0203235	0.00271084	[]
1819	500	6000	4.5	100	24.2096	4	1000	1300	0.15	0.00555375	0.0222882	0.00539956	[]
1820	500	6000	5	100	24.2096	4	1000	1300	0.15	0.0131953	0.0224109	0.00497432	[]
1823	500	6000	4	100	26.5953	4	1000	1300	0.15	0.000396221	0.020013	0.00258902	[]
1824	500	6000	4.5	100	26.5953	4	1000	1300	0.15	0.00556599	0.0218593	0.00507576	[]
1825	500	6000	5	100	26.5953	4	1000	1300	0.15	0.0131742	0.0219509	0.00462115	[]
1828	500	6000	4	100	29.216	4	1000	1300	0.15	0.00039372	0.0196577	0.0024266	[]
1829	500	6000	4.5	100	29.216	4	1000	1300	0.15	0.00551805	0.0213782	0.00471984	[]
1830	500	6000	5	100	29.216	4	1000	1300	0.15	0.0132253	0.0214524	0.00423138	[]
1833	500	6000	4	100	32.095	4	1000	1300	0.15	0.000396271	0.0192786	0.00227041	[]
1834	500	6000	4.5	100	32.095	4	1000	1300	0.15	0.00559635	0.0208714	0.00432972	[]
1835	500	6000	5	100	32.095	4	1000	1300	0.15	0.0132058	0.0208981	0.00380548	[]
1838	500	6000	4	100	35.2577	4	1000	1300	0.15	0.000394815	0.0188584	0.00209101	[]
1839	500	6000	4.5	100	35.2577	4	1000	1300	0.15	0.00554608	0.0202928	0.00390165	[]
1840	500	6000	5	100	35.2577	4	1000	1300	0.15	0.0131773	0.0202886	0.00333815	[]
1843	500	6000	4	100	38.732	4	1000	1300	0.15	0.000402053	0.0184105	0.00192051	[]
1844	500	6000	4.5	100	38.732	4	1000	1300	0.15	0.00554851	0.0196669	0.00343194	[]
1845	500	6000	5	100	38.732	4	1000	1300	0.15	0.0131652	0.019621	0.0028246	[]
1848	500	6000	4	100	42.5487	4	1000	1300	0.15	0.000390722	0.017899	0.00169446	[]
1849	500	6000	4.5	100	42.5487	4	1000	1300	0.15	0.00557853	0.0189838	0.00291587	[]
1850	500	6000	5	100	42.5487	4	1000	1300	0.15	0.0131826	0.0188907	0.00225975	[]
1853	500	6000	4	100	46.7415	4	1000	1300	0.15	0.000390629	0.0173573	0.00148559	[]
1854	500	6000	4.5	100	46.7415	4	1000	1300	0.15	0.00553865	0.018223	0.00235179	[]
1855	500	6000	5	100	46.7415	4	1000	1300	0.15	0.0131683	0.0180856	0.00164097	[]
1858	500	6000	4	100	51.3474	4	1000	1300	0.15	0.000390795	0.016768	0.00126669	[]
1859	500	6000	4.5	100	51.3474	4	1000	1300	0.15	0.00551975	0.0173918	0.00173295	[]
1860	500	6000	5	100	51.3474	4	1000	1300	0.15	0.0131916	0.0172051	0.000960135	[]
1863	500	6000	4	100	56.4073	4	1000	1300	0.15	0.000385516	0.0161236	0.00103144	[]
1864	500	6000	4.5	100	56.4073	4	1000	1300	0.15	0.00554084	0.0164854	0.00105254	[]
1865	500	6000	5	100	56.4073	4	1000	1300	0.15	0.0131794	0.0162349	0.000214596	[]
1868	500	6000	4	100	61.9657	4	1000	1300	0.15	0.000394049	0.0154309	0.000800722	[]
1869	500	6000	4.5	100	61.9657	4	1000	1300	0.15	0.00553077	0.0154861	0.000308515	[]
1870	500	6000	5	100	61.9657	4	1000	1300	0.15	0.0131472	0.0151682	-0.000602364	[]
1873	500	6000	4	100	68.0719	4	1000	1300	0.15	0.000394252	0.0146729	0.00055181	[]
1874	500	6000	4.5	100	68.0719	4	1000	1300	0.15	0.00550225	0.0143875	-0.000504958	[]
1875	500	6000	5	100	68.0719	4	1000	1300	0.15	0.0130952	0.0139958	-0.00149736	[]
1878	500	6000	4	100	74.7798	4	1000	1300	0.15	0.000393041	0.0138507	0.000296922	[]
1879	500	6000	4.5	100	74.7798	4	1000	1300	0.15	0.00555274	0.0131923	-0.00140358	[]
1880	500	6000	5	100	74.7798	4	1000	1300	0.15	0.0131526	0.012718	-0.0024865	[]
1883	500	6000	4	100	82.1486	4	1000	1300	0.15	0.000387023	0.0129611	4.13884e-05	[]
1884	500	6000	4.5	100	82.1486	4	1000	1300	0.15	0.00554323	0.0118733	-0.00238155	[]
1885	500	6000	5	100	82.1486	4	1000	1300	0.15	0.0130657	0.0113033	-0.00356115	[]
1888	500	6000	4	100	90.2437	4	1000	1300	0.15	0.000392256	0.0119936	-0.000225536	[]
1889	500	6000	4.5	100	90.2437	4	1000	1300	0.15	0.00552143	0.0104259	-0.00344989	[]
1890	500	6000	5	100	90.2437	4	1000	1300	0.15	0.0131479	0.00976431	-0.00475317	[]
1893	500	6000	4	100	99.1364	4	1000	1300	0.15	0.000395276	0.0109453	-0.000495183	[]
1894	500	6000	4.5	100	99.1364	4	1000	1300	0.15	0.0054726	0.00883738	-0.00461273	[]
1895	500	6000	5	100	99.1364	4	1000	1300	0.15	0.0131235	0.00806648	-0.0060514	[]
1898	500	6000	4	100	108.905	4	1000	1300	0.15	0.000394281	0.00981312	-0.00075899	[]
1899	500	6000	4.5	100	108.905	4	1000	1300	0.15	0.00549745	0.00710337	-0.00589696	[]
1900	500	6000	5	100	108.905	4	1000	1300	0.15	0.01303	0.00619876	-0.00746757	[]
1903	500	6000	4	100	119.637	4	1000	1300	0.15	0.000389105	0.00859454	-0.00100755	[]
1904	500	6000	4.5	100	119.637	4	1000	1300	0.15	0.00545753	0.00519881	-0.00728525	[]
1905	500	6000	5	100	119.637	4	1000	1300	0.15	0.01302	0.00415608	-0.00902833	[]
1908	500	6000	4	100	131.426	4	1000	1300	0.15	0.000387525	0.00727257	-0.00125919	[]
1909	500	6000	4.5	100	131.426	4	1000	1300	0.15	0.00548443	0.00311726	-0.0088167	[]
1910	500	6000	5	100	131.426	4	1000	1300	0.15	0.0130669	0.00191871	-0.0107458	[]
1913	500	6000	4	100	144.377	4	1000	1300	0.15	0.000387909	0.00584025	-0.00151089	[]
1914	500	6000	4.5	100	144.377	4	1000	1300	0.15	0.0054933	0.000837952	-0.0104807	[]
1915	500	6000	5	100	144.377	4	1000	1300	0.15	0.0130192	-0.000541668	-0.0126152	[]
1918	500	6000	4	100	158.604	4	1000	1300	0.15	0.000386446	0.00429429	-0.00175017	[]
1919	500	6000	4.5	100	158.604	4	1000	1300	0.15	0.00548093	-0.00165528	-0.0122832	[]
1920	500	6000	5	100	158.604	4	1000	1300	0.15	0.0129547	-0.00324003	-0.0146594	[]
1923	500	6000	4	100	174.233	4	1000	1300	0.15	0.000382707	0.0026283	-0.0019708	[]
1924	500	6000	4.5	100	174.233	4	1000	1300	0.15	0.00542763	-0.00437516	-0.0142167	[]
1925	500	6000	5	100	174.233	4	1000	1300	0.15	0.0129727	-0.00619363	-0.0169103	[]
1928	500	6000	4	100	191.402	4	1000	1300	0.15	0.000381346	0.000822331	-0.00219263	[]
1929	500	6000	4.5	100	191.402	4	1000	1300	0.15	0.00543503	-0.00734562	-0.0163365	[]
1930	500	6000	5	100	191.402	4	1000	1300	0.15	0.0129367	-0.00943389	-0.0193644	[]
1933	500	6000	4	100	210.263	4	1000	1300	0.15	0.000379248	-0.0012542	-0.00236963	[]
1934	500	6000	4.5	100	210.263	4	1000	1300	0.15	0.00542373	-0.0105769	-0.0186038	[]
1935	500	6000	5	100	210.263	4	1000	1300	0.15	0.0128237	-0.0129859	-0.0220315	[]
1938	500	6000	4	100	230.983	4	1000	1300	0.15	0.000386174	-0.00368278	-0.00263726	[]
1939	500	6000	4.5	100	230.983	4	1000	1300	0.15	0.00542592	-0.0140882	-0.0210345	[]
1940	500	6000	5	100	230.983	4	1000	1300	0.15	0.0128832	-0.0168701	-0.0249849	[]
1943	500	6000	4	100	253.744	4	1000	1300	0.15	0.000383745	-0.00619814	-0.00273773	[]
1944	500	6000	4.5	100	253.744	4	1000	1300	0.15	0.00540477	-0.0178749	-0.0235704	[]
1945	500	6000	5	100	253.744	4	1000	1300	0.15	0.0127558	-0.0211262	-0.0281641	[]
1948	500	6000	4	100	278.749	4	1000	1300	0.15	0.000382768	-0.00651547	-0.00269604	1433.98
1949	500	6000	4.5	100	278.749	4	1000	1300	0.15	0.00538531	-0.0219407	-0.0261858	[]
1950	500	6000	5	100	278.749	4	1000	1300	0.15	0.0127449	-0.0257795	-0.0316638	[]
1953	500	6000	4	100	306.217	4	1000	1300	0.15	0.000393929	-0.00680166	-0.00277074	1040.82
1954	500	6000	4.5	100	306.217	4	1000	1300	0.15	0.00531993	-0.0262088	-0.0286706	[]
1955	500	6000	5	100	306.217	4	1000	1300	0.15	0.012719	-0.0308666	-0.0354744	[]
1958	500	6000	4	100	336.392	4	1000	1300	0.15	0.000390521	-0.00701238	-0.0027441	832.026
1959	500	6000	4.5	100	336.392	4	1000	1300	0.15	0.00541608	-0.0280218	-0.0293082	4100.88
1960	500	6000	5	100	336.392	4	1000	1300	0.15	0.0126316	-0.0364204	-0.0395982	[]
1963	500	6000	4	100	369.54	4	1000	1300	0.15	0.000385039	-0.00717626	-0.00270429	690.09
1964	500	6000	4.5	100	369.54	4	1000	1300	0.15	0.00541865	-0.0292215	-0.0296644	3406.43
1965	500	6000	5	100	369.54	4	1000	1300	0.15	0.0129587	-0.0421385	-0.0437824	4934.18
1968	500	6000	4	100	405.955	4	1000	1300	0.15	0.00039723	-0.00737292	-0.0027898	590.554
1969	500	6000	4.5	100	405.955	4	1000	1300	0.15	0.00537977	-0.0300986	-0.0298245	2881.62
1970	500	6000	5	100	405.955	4	1000	1300	0.15	0.0129375	-0.043523	-0.0440353	4150.25
1973	500	6000	4	100	445.958	4	1000	1300	0.15	0.000389049	-0.00746818	-0.00271933	505.87
1974	500	6000	4.5	100	445.958	4	1000	1300	0.15	0.00543255	-0.0307953	-0.0299154	2471.82
1975	500	6000	5	100	445.958	4	1000	1300	0.15	0.0127783	-0.044607	-0.0441636	3544.28
1978	500	6000	4	100	489.904	4	1000	1300	0.15	0.000396903	-0.0076047	-0.00276595	441.809
1979	500	6000	4.5	100	489.904	4	1000	1300	0.15	0.00537711	-0.0313691	-0.0299727	2142.24
1980	500	6000	5	100	489.904	4	1000	1300	0.15	0.0126794	-0.0455637	-0.0443371	3067.29
1983	500	6000	4	100	538.179	4	1000	1300	0.15	0.000393172	-0.0076846	-0.00273374	386.071
1984	500	6000	4.5	100	538.179	4	1000	1300	0.15	0.00540056	-0.0321263	-0.0303185	1889.88
1985	500	6000	5	100	538.179	4	1000	1300	0.15	0.0126439	-0.0464345	-0.044556	2681.18
1988	500	6000	4	100	591.212	4	1000	1300	0.15	0.000396523	-0.00777866	-0.00275206	340.728
1989	500	6000	4.5	100	591.212	4	1000	1300	0.15	0.0054427	-0.0325735	-0.0303807	1662.54
1990	500	6000	5	100	591.212	4	1000	1300	0.15	0.0129578	-0.0471994	-0.0447601	2359.13
1993	500	6000	4	100	649.471	4	1000	1300	0.15	0.000399005	-0.00786012	-0.00276523	301.957
1994	500	6000	4.5	100	649.471	4	1000	1300	0.15	0.00540621	-0.0330242	-0.0305009	1472.78
1995	500	6000	5	100	649.471	4	1000	1300	0.15	0.0128181	-0.0478121	-0.0448731	2083.02
1998	500	6000	4	100	713.47	4	1000	1300	0.15	0.000388174	-0.00788173	-0.002687	266.421
1999	500	6000	4.5	100	713.47	4	1000	1300	0.15	0.00539524	-0.0332284	-0.0303985	1301.13
2000	500	6000	5	100	713.47	4	1000	1300	0.15	0.0126772	-0.0483536	-0.0449794	1847.12
2003	500	6000	4	100	7.1347	1	10000	1100	0.15	0.000397335	0.0231745	0.00415908	[]
2004	500	6000	4.5	100	7.1347	1	10000	1100	0.15	0.00558025	0.0258234	0.00785477	[]
2005	500	6000	5	100	7.1347	1	10000	1100	0.15	0.0132767	0.0261206	0.00760178	[]
2008	500	6000	4	100	7.83776	1	10000	1100	0.15	0.000389486	0.0231029	0.00409685	[]
2009	500	6000	4.5	100	7.83776	1	10000	1100	0.15	0.00556396	0.0257367	0.00777062	[]
2010	500	6000	5	100	7.83776	1	10000	1100	0.15	0.0132536	0.0260247	0.00750653	[]
2013	500	6000	4	100	8.61011	1	10000	1100	0.15	0.000400152	0.0230769	0.00413313	[]
2014	500	6000	4.5	100	8.61011	1	10000	1100	0.15	0.00558339	0.0256481	0.00767968	[]
2015	500	6000	5	100	8.61011	1	10000	1100	0.15	0.0132325	0.0259198	0.00740179	[]
2018	500	6000	4	100	9.45856	1	10000	1100	0.15	0.000390771	0.0229918	0.00406075	[]
2019	500	6000	4.5	100	9.45856	1	10000	1100	0.15	0.00557725	0.025546	0.00757885	[]
2020	500	6000	5	100	9.45856	1	10000	1100	0.15	0.0133119	0.0258139	0.00728551	[]
2023	500	6000	4	100	10.3906	1	10000	1100	0.15	0.000399392	0.0229486	0.00408072	[]
2024	500	6000	4.5	100	10.3906	1	10000	1100	0.15	0.00559243	0.0254379	0.0074691	[]
2025	500	6000	5	100	10.3906	1	10000	1100	0.15	0.0132858	0.0256873	0.00715926	[]
2028	500	6000	4	100	11.4145	1	10000	1100	0.15	0.000397237	0.0228699	0.00404105	[]
2029	500	6000	4.5	100	11.4145	1	10000	1100	0.15	0.00558068	0.0253141	0.00734749	[]
2030	500	6000	5	100	11.4145	1	10000	1100	0.15	0.013264	0.0255489	0.00702058	[]
2033	500	6000	4	100	12.5393	1	10000	1100	0.15	0.000400252	0.0227982	0.00402627	[]
2034	500	6000	4.5	100	12.5393	1	10000	1100	0.15	0.00555111	0.0251753	0.00721385	[]
2035	500	6000	5	100	12.5393	1	10000	1100	0.15	0.0132411	0.0253971	0.00686839	[]
2038	500	6000	4	100	13.775	1	10000	1100	0.15	0.000393557	0.0226966	0.00396498	[]
2039	500	6000	4.5	100	13.775	1	10000	1100	0.15	0.00557479	0.0250326	0.00706834	[]
2040	500	6000	5	100	13.775	1	10000	1100	0.15	0.0132137	0.0252301	0.00670127	[]
2043	500	6000	4	100	15.1324	1	10000	1100	0.15	0.000397836	0.0226122	0.00395126	[]
2044	500	6000	4.5	100	15.1324	1	10000	1100	0.15	0.00551902	0.0248621	0.00690759	[]
2045	500	6000	5	100	15.1324	1	10000	1100	0.15	0.0131975	0.025048	0.00651765	[]
2048	500	6000	4	100	16.6235	1	10000	1100	0.15	0.000389199	0.0224892	0.00387684	[]
2049	500	6000	4.5	100	16.6235	1	10000	1100	0.15	0.00556624	0.0246934	0.00673266	[]
2050	500	6000	5	100	16.6235	1	10000	1100	0.15	0.0131954	0.0248495	0.0063157	[]
2053	500	6000	4	100	18.2616	1	10000	1100	0.15	0.000395505	0.0223912	0.00386713	[]
2054	500	6000	4.5	100	18.2616	1	10000	1100	0.15	0.00555756	0.0244977	0.00653965	[]
2055	500	6000	5	100	18.2616	1	10000	1100	0.15	0.0132017	0.0246322	0.00609377	[]
2058	500	6000	4	100	20.0611	1	10000	1100	0.15	0.000392729	0.022262	0.00381471	[]
2059	500	6000	4.5	100	20.0611	1	10000	1100	0.15	0.00551604	0.0242779	0.00632847	[]
2060	500	6000	5	100	20.0611	1	10000	1100	0.15	0.0132188	0.0243945	0.00584991	[]
2063	500	6000	4	100	22.038	1	10000	1100	0.15	0.000389606	0.0221206	0.00375785	[]
2064	500	6000	4.5	100	22.038	1	10000	1100	0.15	0.00554733	0.0240492	0.00609654	[]
2065	500	6000	5	100	22.038	1	10000	1100	0.15	0.0132117	0.0241313	0.00558274	[]
2068	500	6000	4	100	24.2096	1	10000	1100	0.15	0.000389892	0.0219748	0.00371375	[]
2069	500	6000	4.5	100	24.2096	1	10000	1100	0.15	0.0055757	0.0237974	0.00584214	[]
2070	500	6000	5	100	24.2096	1	10000	1100	0.15	0.0132181	0.0238434	0.00528905	[]
2073	500	6000	4	100	26.5953	1	10000	1100	0.15	0.000394367	0.0218231	0.00368079	[]
2074	500	6000	4.5	100	26.5953	1	10000	1100	0.15	0.00554216	0.0235104	0.00556395	[]
2075	500	6000	5	100	26.5953	1	10000	1100	0.15	0.0132097	0.0235261	0.00496717	[]
2078	500	6000	4	100	29.216	1	10000	1100	0.15	0.000400493	0.0216593	0.00364949	[]
2079	500	6000	4.5	100	29.216	1	10000	1100	0.15	0.00554674	0.0232024	0.00525848	[]
2080	500	6000	5	100	29.216	1	10000	1100	0.15	0.0132354	0.0231807	0.00461264	[]
2083	500	6000	4	100	32.095	1	10000	1100	0.15	0.000393242	0.0214565	0.00357188	[]
2084	500	6000	4.5	100	32.095	1	10000	1100	0.15	0.0055628	0.0228663	0.00492329	[]
2085	500	6000	5	100	32.095	1	10000	1100	0.15	0.0131987	0.0227962	0.00422595	[]
2088	500	6000	4	100	35.2577	1	10000	1100	0.15	0.000400254	0.0212611	0.00353689	[]
2089	500	6000	4.5	100	35.2577	1	10000	1100	0.15	0.00556506	0.022495	0.00455619	[]
2090	500	6000	5	100	35.2577	1	10000	1100	0.15	0.0131972	0.0223774	0.00380022	[]
2092	500	6000	3.5	100	38.732	1	10000	1100	0.15	0	0.0203274	3.67853e-05	[]
2093	500	6000	4	100	38.732	1	10000	1100	0.15	0.000398837	0.021031	0.00346922	[]
2094	500	6000	4.5	100	38.732	1	10000	1100	0.15	0.00557207	0.0220888	0.0041541	[]
2095	500	6000	5	100	38.732	1	10000	1100	0.15	0.0132181	0.0219195	0.00333197	[]
2097	500	6000	3.5	100	42.5487	1	10000	1100	0.15	0	0.0200772	8.0225e-05	[]
2098	500	6000	4	100	42.5487	1	10000	1100	0.15	0.000388259	0.0207712	0.0033826	[]
2099	500	6000	4.5	100	42.5487	1	10000	1100	0.15	0.0055702	0.021642	0.0037144	[]
2100	500	6000	5	100	42.5487	1	10000	1100	0.15	0.0131331	0.0214086	0.00282375	[]
2102	500	6000	3.5	100	46.7415	1	10000	1100	0.15	0	0.0198128	0.000130078	[]
2103	500	6000	4	100	46.7415	1	10000	1100	0.15	0.000399529	0.020519	0.00334479	[]
2104	500	6000	4.5	100	46.7415	1	10000	1100	0.15	0.00552354	0.0211465	0.00323793	[]
2105	500	6000	5	100	46.7415	1	10000	1100	0.15	0.0132222	0.020862	0.0022565	[]
2107	500	6000	3.5	100	51.3474	1	10000	1100	0.15	0	0.0195315	0.000186268	[]
2108	500	6000	4	100	51.3474	1	10000	1100	0.15	0.000389726	0.0202175	0.00326087	[]
2109	500	6000	4.5	100	51.3474	1	10000	1100	0.15	0.00558551	0.0206183	0.00270484	[]
2110	500	6000	5	100	51.3474	1	10000	1100	0.15	0.0131502	0.0202496	0.00164418	[]
2112	500	6000	3.5	100	56.4073	1	10000	1100	0.15	0	0.0192305	0.000248495	[]
2113	500	6000	4	100	56.4073	1	10000	1100	0.15	0.000386058	0.0198998	0.00319097	[]
2114	500	6000	4.5	100	56.4073	1	10000	1100	0.15	0.0055571	0.0200277	0.00213319	[]
2115	500	6000	5	100	56.4073	1	10000	1100	0.15	0.0131657	0.0195847	0.000966932	[]
2117	500	6000	3.5	100	61.9657	1	10000	1100	0.15	0	0.0189071	0.000315467	[]
2118	500	6000	4	100	61.9657	1	10000	1100	0.15	0.000397155	0.0195687	0.0031407	[]
2119	500	6000	4.5	100	61.9657	1	10000	1100	0.15	0.00555374	0.0193845	0.00150543	[]
2120	500	6000	5	100	61.9657	1	10000	1100	0.15	0.0131966	0.0188562	0.00022306	[]
2122	500	6000	3.5	100	68.0719	1	10000	1100	0.15	0	0.0185586	0.000390114	[]
2123	500	6000	4	100	68.0719	1	10000	1100	0.15	0.00038812	0.0191917	0.00306553	[]
2124	500	6000	4.5	100	68.0719	1	10000	1100	0.15	0.00554257	0.0186799	0.000821858	[]
2125	500	6000	5	100	68.0719	1	10000	1100	0.15	0.0131644	0.018053	-0.000587182	[]
2127	500	6000	3.5	100	74.7798	1	10000	1100	0.15	0	0.0181823	0.000469395	[]
2128	500	6000	4	100	74.7798	1	10000	1100	0.15	0.000392375	0.0187942	0.00300517	[]
2129	500	6000	4.5	100	74.7798	1	10000	1100	0.15	0.00550447	0.0179076	8.30897e-05	[]
2130	500	6000	5	100	74.7798	1	10000	1100	0.15	0.0130654	0.0171688	-0.00146845	[]
2132	500	6000	3.5	100	82.1486	1	10000	1100	0.15	0	0.0177755	0.000554916	[]
2133	500	6000	4	100	82.1486	1	10000	1100	0.15	0.000397894	0.0183614	0.0029413	[]
2134	500	6000	4.5	100	82.1486	1	10000	1100	0.15	0.00551962	0.0170683	-0.000734007	[]
2135	500	6000	5	100	82.1486	1	10000	1100	0.15	0.0130583	0.0162061	-0.00244265	[]
2137	500	6000	3.5	100	90.2437	1	10000	1100	0.15	0	0.017335	0.000646111	[]
2138	500	6000	4	100	90.2437	1	10000	1100	0.15	0.000397107	0.0178906	0.00287789	[]
2139	500	6000	4.5	100	90.2437	1	10000	1100	0.15	0.005505	0.0161494	-0.00161476	[]
2140	500	6000	5	100	90.2437	1	10000	1100	0.15	0.0130782	0.0151524	-0.00351273	[]
2142	500	6000	3.5	100	99.1364	1	10000	1100	0.15	0	0.0168578	0.0007434	[]
2143	500	6000	4	100	99.1364	1	10000	1100	0.15	0.00038556	0.0173818	0.00282459	[]
2144	500	6000	4.5	100	99.1364	1	10000	1100	0.15	0.00554662	0.0151487	-0.00259088	[]
2145	500	6000	5	100	99.1364	1	10000	1100	0.15	0.0131452	0.0139999	-0.00469076	[]
2147	500	6000	3.5	100	108.905	1	10000	1100	0.15	0	0.0163406	0.000846854	[]
2148	500	6000	4	100	108.905	1	10000	1100	0.15	0.000388286	0.0168336	0.00276959	[]
2149	500	6000	4.5	100	108.905	1	10000	1100	0.15	0.00550078	0.0140553	-0.00361655	[]
2150	500	6000	5	100	108.905	1	10000	1100	0.15	0.0130099	0.0127288	-0.00595192	[]
2153	500	6000	4	100	119.637	1	10000	1100	0.15	0.00038509	0.0162423	0.00272424	[]
2154	500	6000	4.5	100	119.637	1	10000	1100	0.15	0.00550863	0.0128659	-0.00474803	[]
2155	500	6000	5	100	119.637	1	10000	1100	0.15	0.0129773	0.0113428	-0.00734557	[]
2157	500	6000	3.5	100	131.426	1	10000	1100	0.15	0	0.0151725	0.00107218	[]
2158	500	6000	4	100	131.426	1	10000	1100	0.15	0.000384172	0.0156039	0.00268246	[]
2159	500	6000	4.5	100	131.426	1	10000	1100	0.15	0.00549624	0.0115735	-0.00595856	[]
2160	500	6000	5	100	131.426	1	10000	1100	0.15	0.0130202	0.00982832	-0.00888229	[]
2162	500	6000	3.5	100	144.377	1	10000	1100	0.15	0	0.0145143	0.0011944	[]
2163	500	6000	4	100	144.377	1	10000	1100	0.15	0.000382897	0.0149159	0.00264783	[]
2164	500	6000	4.5	100	144.377	1	10000	1100	0.15	0.0054623	0.0101738	-0.00724444	[]
2165	500	6000	5	100	144.377	1	10000	1100	0.15	0.0130123	0.00817044	-0.0105522	[]
2167	500	6000	3.5	100	158.604	1	10000	1100	0.15	0	0.0138015	0.00132351	[]
2168	500	6000	4	100	158.604	1	10000	1100	0.15	0.000385158	0.0141721	0.00261249	[]
2169	500	6000	4.5	100	158.604	1	10000	1100	0.15	0.00542635	0.00866206	-0.00861328	[]
2170	500	6000	5	100	158.604	1	10000	1100	0.15	0.0129536	0.00635812	-0.0123639	[]
2172	500	6000	3.5	100	174.233	1	10000	1100	0.15	0	0.0130302	0.00145924	[]
2173	500	6000	4	100	174.233	1	10000	1100	0.15	0.000390312	0.013368	0.00257498	[]
2174	500	6000	4.5	100	174.233	1	10000	1100	0.15	0.00547091	0.00701537	-0.0101392	[]
2175	500	6000	5	100	174.233	1	10000	1100	0.15	0.0129419	0.00437943	-0.0143503	[]
2176	500	6000	3	100	191.402	1	10000	1100	0.15	0	0.0137741	6.57121e-05	[]
2177	500	6000	3.5	100	191.402	1	10000	1100	0.15	0	0.0121962	0.00160149	[]
2178	500	6000	4	100	191.402	1	10000	1100	0.15	0.000380866	0.0125162	0.00258329	[]
2179	500	6000	4.5	100	191.402	1	10000	1100	0.15	0.00544387	0.00526002	-0.0116855	[]
2180	500	6000	5	100	191.402	1	10000	1100	0.15	0.0129159	0.00222064	-0.0165105	[]
2181	500	6000	3	100	210.263	1	10000	1100	0.15	0	0.013025	0.000213432	[]
2182	500	6000	3.5	100	210.263	1	10000	1100	0.15	0	0.0112955	0.00175105	[]
2183	500	6000	4	100	210.263	1	10000	1100	0.15	0.00039074	0.0115814	0.00254483	[]
2184	500	6000	4.5	100	210.263	1	10000	1100	0.15	0.00545013	0.0033702	-0.0133423	[]
2185	500	6000	5	100	210.263	1	10000	1100	0.15	0.0128246	-0.000129527	-0.0188391	[]
2186	500	6000	3	100	230.983	1	10000	1100	0.15	0	0.0122236	0.000375739	[]
2187	500	6000	3.5	100	230.983	1	10000	1100	0.15	0	0.0103241	0.00190765	[]
2188	500	6000	4	100	230.983	1	10000	1100	0.15	0.000379485	0.0106024	0.00258129	[]
2189	500	6000	4.5	100	230.983	1	10000	1100	0.15	0.00538143	0.00139752	-0.0149406	[]
2190	500	6000	5	100	230.983	1	10000	1100	0.15	0.0128726	-0.00269453	-0.0214165	[]
2191	500	6000	3	100	253.744	1	10000	1100	0.15	0	0.0113659	0.000551576	[]
2192	500	6000	3.5	100	253.744	1	10000	1100	0.15	0	0.00927774	0.00207142	[]
2193	500	6000	4	100	253.744	1	10000	1100	0.15	0.000379705	0.00953977	0.00259077	[]
2194	500	6000	4.5	100	253.744	1	10000	1100	0.15	0.00536275	-0.00070438	-0.0166273	[]
2195	500	6000	5	100	253.744	1	10000	1100	0.15	0.0128045	-0.00547553	-0.0241664	[]
2196	500	6000	3	100	278.749	1	10000	1100	0.15	0	0.0104484	0.000739542	[]
2197	500	6000	3.5	100	278.749	1	10000	1100	0.15	0	0.00343398	0.000693853	3152.07
2198	500	6000	4	100	278.749	1	10000	1100	0.15	0.000384593	-4.59406e-05	-0.00104599	1729.76
2199	500	6000	4.5	100	278.749	1	10000	1100	0.15	0.00537308	-0.00292561	-0.0183661	[]
2200	500	6000	5	100	278.749	1	10000	1100	0.15	0.0128131	-0.00849988	-0.0271739	[]
2201	500	6000	3	100	306.217	1	10000	1100	0.15	0	0.00267907	8.2999e-22	2166.95
2202	500	6000	3.5	100	306.217	1	10000	1100	0.15	0	-0.00150472	7.01076e-22	1247.18
2203	500	6000	4	100	306.217	1	10000	1100	0.15	0.000387928	-0.00156801	-0.00155193	1253.78
2204	500	6000	4.5	100	306.217	1	10000	1100	0.15	0.00549432	-0.0062797	-0.0199898	4407.59
2205	500	6000	5	100	306.217	1	10000	1100	0.15	0.012729	-0.0117612	-0.0303671	[]
2206	500	6000	3	100	336.392	1	10000	1100	0.15	0	-0.000197265	-1.3644e-21	995.792
2207	500	6000	3.5	100	336.392	1	10000	1100	0.15	0	-0.00261333	-9.51324e-22	797.454
2208	500	6000	4	100	336.392	1	10000	1100	0.15	0.000388893	-0.00242399	-0.00180688	994.472
2209	500	6000	4.5	100	336.392	1	10000	1100	0.15	0.00540424	-0.00940024	-0.0207895	3538.15
2210	500	6000	5	100	336.392	1	10000	1100	0.15	0.0126677	-0.0152809	-0.0338019	[]
2211	500	6000	3	100	369.54	1	10000	1100	0.15	0	-0.000924573	-8.87465e-22	729.221
2212	500	6000	3.5	100	369.54	1	10000	1100	0.15	0	-0.00312046	1.69793e-22	605.576
2213	500	6000	4	100	369.54	1	10000	1100	0.15	0.000381991	-0.00300496	-0.00195216	818.503
2214	500	6000	4.5	100	369.54	1	10000	1100	0.15	0.00537792	-0.0116254	-0.021474	2964.96
2215	500	6000	5	100	369.54	1	10000	1100	0.15	0.012908	-0.0189535	-0.0368352	4820.32
2216	500	6000	3	100	405.955	1	10000	1100	0.15	0	-0.0013555	-1.55802e-22	577.811
2217	500	6000	3.5	100	405.955	1	10000	1100	0.15	0	-0.00344525	6.49997e-22	487.339
2218	500	6000	4	100	405.955	1	10000	1100	0.15	0.000393621	-0.00346014	-0.00211497	694.965
2219	500	6000	4.5	100	405.955	1	10000	1100	0.15	0.00544241	-0.0133399	-0.0219966	2532.95
2220	500	6000	5	100	405.955	1	10000	1100	0.15	0.0129199	-0.0218582	-0.0375383	4074.57
2221	500	6000	3	100	445.958	1	10000	1100	0.15	0	-0.00165518	4.79995e-22	475.352
2222	500	6000	3.5	100	445.958	1	10000	1100	0.15	0	-0.00367896	3.01206e-22	404.453
2223	500	6000	4	100	445.958	1	10000	1100	0.15	0.000386935	-0.00379209	-0.00217238	593.072
2224	500	6000	4.5	100	445.958	1	10000	1100	0.15	0.00547549	-0.0148	-0.0226031	2208.46
2225	500	6000	5	100	445.958	1	10000	1100	0.15	0.0128042	-0.024093	-0.0379678	3487.09
2226	500	6000	3	100	489.904	1	10000	1100	0.15	0	-0.00188005	1.12141e-21	399.967
2227	500	6000	3.5	100	489.904	1	10000	1100	0.15	0	-0.00385778	2.71794e-22	342.248
2228	500	6000	4	100	489.904	1	10000	1100	0.15	0.000399456	-0.00409384	-0.00229357	517.129
2229	500	6000	4.5	100	489.904	1	10000	1100	0.15	0.00539936	-0.0158866	-0.0228213	1917.96
2230	500	6000	5	100	489.904	1	10000	1100	0.15	0.0126853	-0.0259026	-0.0383231	3019.15
2231	500	6000	3	100	538.179	1	10000	1100	0.15	0	-0.00205654	7.80233e-22	341.68
2232	500	6000	3.5	100	538.179	1	10000	1100	0.15	0	-0.00399989	1.22541e-21	293.538
2233	500	6000	4	100	538.179	1	10000	1100	0.15	0.000387724	-0.00430023	-0.00229771	448.387
2234	500	6000	4.5	100	538.179	1	10000	1100	0.15	0.0054552	-0.0168543	-0.0231254	1686.68
2235	500	6000	5	100	538.179	1	10000	1100	0.15	0.0126307	-0.02745	-0.0387136	2642.21
2236	500	6000	3	100	591.212	1	10000	1100	0.15	0	-0.00219926	6.21907e-22	295.101
2237	500	6000	3.5	100	591.212	1	10000	1100	0.15	0	-0.00411583	-1.48705e-21	254.269
2238	500	6000	4	100	591.212	1	10000	1100	0.15	0.000387241	-0.00448803	-0.00233293	393.322
2239	500	6000	4.5	100	591.212	1	10000	1100	0.15	0.00548461	-0.0177888	-0.0235828	1502.32
2240	500	6000	5	100	591.212	1	10000	1100	0.15	0.0128305	-0.0287311	-0.0389946	2323.41
2241	500	6000	3	100	649.471	1	10000	1100	0.15	0	-0.00231714	4.43401e-22	256.994
2242	500	6000	3.5	100	649.471	1	10000	1100	0.15	0	-0.00421222	4.80633e-22	221.937
2243	500	6000	4	100	649.471	1	10000	1100	0.15	0.000395673	-0.00467004	-0.00240492	348.796
2244	500	6000	4.5	100	649.471	1	10000	1100	0.15	0.00542955	-0.0183367	-0.0235087	1318.41
2245	500	6000	5	100	649.471	1	10000	1100	0.15	0.0126942	-0.0298126	-0.039214	2052.15
2246	500	6000	3	100	713.47	1	10000	1100	0.15	0	-0.00241607	1.01034e-21	225.265
2247	500	6000	3.5	100	713.47	1	10000	1100	0.15	0	-0.00429351	-4.50547e-22	194.886
2248	500	6000	4	100	713.47	1	10000	1100	0.15	0.00039092	-0.00479848	-0.00241309	308.18
2249	500	6000	4.5	100	713.47	1	10000	1100	0.15	0.00541959	-0.0190166	-0.023808	1178.88
2250	500	6000	5	100	713.47	1	10000	1100	0.15	0.0126257	-0.0308023	-0.0395005	1824.24
2253	500	6000	4	100	7.1347	1	10000	1300	0.15	0.000395004	0.0228728	0.00408195	[]
2254	500	6000	4.5	100	7.1347	1	10000	1300	0.15	0.00556247	0.0254869	0.00774546	[]
2255	500	6000	5	100	7.1347	1	10000	1300	0.15	0.0132435	0.0257734	0.00749337	[]
2258	500	6000	4	100	7.83776	1	10000	1300	0.15	0.000396639	0.0227985	0.00406585	[]
2259	500	6000	4.5	100	7.83776	1	10000	1300	0.15	0.00562732	0.0253816	0.00765368	[]
2260	500	6000	5	100	7.83776	1	10000	1300	0.15	0.0133024	0.0256511	0.00738652	[]
2263	500	6000	4	100	8.61011	1	10000	1300	0.15	0.000400581	0.0227221	0.0040587	[]
2264	500	6000	4.5	100	8.61011	1	10000	1300	0.15	0.00555572	0.0252412	0.00754784	[]
2265	500	6000	5	100	8.61011	1	10000	1300	0.15	0.0132518	0.0255063	0.00727038	[]
2268	500	6000	4	100	9.45856	1	10000	1300	0.15	0.000407206	0.0226433	0.00406064	[]
2269	500	6000	4.5	100	9.45856	1	10000	1300	0.15	0.00557748	0.0251043	0.007435	[]
2270	500	6000	5	100	9.45856	1	10000	1300	0.15	0.0132044	0.0253481	0.0071429	[]
2273	500	6000	4	100	10.3906	1	10000	1300	0.15	0.000393191	0.0225038	0.00395804	[]
2274	500	6000	4.5	100	10.3906	1	10000	1300	0.15	0.0055525	0.0249457	0.00730992	[]
2275	500	6000	5	100	10.3906	1	10000	1300	0.15	0.0132279	0.0251811	0.00700183	[]
2278	500	6000	4	100	11.4145	1	10000	1300	0.15	0.00039298	0.0223896	0.00392253	[]
2279	500	6000	4.5	100	11.4145	1	10000	1300	0.15	0.00560026	0.0247845	0.00717464	[]
2280	500	6000	5	100	11.4145	1	10000	1300	0.15	0.0131955	0.0249926	0.00684785	[]
2283	500	6000	4	100	12.5393	1	10000	1300	0.15	0.00039639	0.0222734	0.00390174	[]
2284	500	6000	4.5	100	12.5393	1	10000	1300	0.15	0.00553357	0.024587	0.007023	[]
2285	500	6000	5	100	12.5393	1	10000	1300	0.15	0.0132936	0.0247972	0.00667653	[]
2288	500	6000	4	100	13.775	1	10000	1300	0.15	0.000395576	0.022134	0.0038556	[]
2289	500	6000	4.5	100	13.775	1	10000	1300	0.15	0.00555905	0.024387	0.00685899	[]
2290	500	6000	5	100	13.775	1	10000	1300	0.15	0.0132212	0.0245668	0.00649137	[]
2293	500	6000	4	100	15.1324	1	10000	1300	0.15	0.000393663	0.0219809	0.00380505	[]
2294	500	6000	4.5	100	15.1324	1	10000	1300	0.15	0.00553223	0.0241584	0.0066782	[]
2295	500	6000	5	100	15.1324	1	10000	1300	0.15	0.0132509	0.0243234	0.00628621	[]
2298	500	6000	4	100	16.6235	1	10000	1300	0.15	0.000396927	0.0218237	0.00377076	[]
2299	500	6000	4.5	100	16.6235	1	10000	1300	0.15	0.0055619	0.0239169	0.00648021	[]
2300	500	6000	5	100	16.6235	1	10000	1300	0.15	0.013173	0.0240466	0.00606314	[]
2303	500	6000	4	100	18.2616	1	10000	1300	0.15	0.000391932	0.0216337	0.00369946	[]
2304	500	6000	4.5	100	18.2616	1	10000	1300	0.15	0.00561248	0.0236547	0.00626292	[]
2305	500	6000	5	100	18.2616	1	10000	1300	0.15	0.0132182	0.0237538	0.00581546	[]
2308	500	6000	4	100	20.0611	1	10000	1300	0.15	0.000396753	0.0214486	0.00366664	[]
2309	500	6000	4.5	100	20.0611	1	10000	1300	0.15	0.00557562	0.0233522	0.00602451	[]
2310	500	6000	5	100	20.0611	1	10000	1300	0.15	0.0132547	0.023431	0.00554361	[]
2313	500	6000	4	100	22.038	1	10000	1300	0.15	0.00039466	0.0212304	0.00360172	[]
2314	500	6000	4.5	100	22.038	1	10000	1300	0.15	0.00552305	0.0230183	0.00576341	[]
2315	500	6000	5	100	22.038	1	10000	1300	0.15	0.0131777	0.023067	0.00524836	[]
2318	500	6000	4	100	24.2096	1	10000	1300	0.15	0.000391383	0.0209897	0.0035282	[]
2319	500	6000	4.5	100	24.2096	1	10000	1300	0.15	0.00554158	0.0226638	0.00547659	[]
2320	500	6000	5	100	24.2096	1	10000	1300	0.15	0.0132361	0.0226789	0.0049202	[]
2323	500	6000	4	100	26.5953	1	10000	1300	0.15	0.000389499	0.0207309	0.003458	[]
2324	500	6000	4.5	100	26.5953	1	10000	1300	0.15	0.00558334	0.0222779	0.00516117	[]
2325	500	6000	5	100	26.5953	1	10000	1300	0.15	0.0131982	0.0222447	0.00456307	[]
2328	500	6000	4	100	29.216	1	10000	1300	0.15	0.000388806	0.020451	0.00338907	[]
2329	500	6000	4.5	100	29.216	1	10000	1300	0.15	0.00554918	0.0218426	0.00481774	[]
2330	500	6000	5	100	29.216	1	10000	1300	0.15	0.0132848	0.0217779	0.00416656	[]
2333	500	6000	4	100	32.095	1	10000	1300	0.15	0.00039353	0.0201549	0.00333407	[]
2334	500	6000	4.5	100	32.095	1	10000	1300	0.15	0.00556537	0.0213727	0.00443934	[]
2335	500	6000	5	100	32.095	1	10000	1300	0.15	0.0131849	0.0212505	0.00373861	[]
2338	500	6000	4	100	35.2577	1	10000	1300	0.15	0.000394401	0.0198235	0.0032615	[]
2339	500	6000	4.5	100	35.2577	1	10000	1300	0.15	0.0055776	0.0208566	0.00402497	[]
2340	500	6000	5	100	35.2577	1	10000	1300	0.15	0.0132458	0.0206844	0.00326224	[]
2343	500	6000	4	100	38.732	1	10000	1300	0.15	0.000390126	0.019455	0.00317328	[]
2344	500	6000	4.5	100	38.732	1	10000	1300	0.15	0.00552531	0.020282	0.00357577	[]
2345	500	6000	5	100	38.732	1	10000	1300	0.15	0.0131901	0.0200541	0.00274485	[]
2347	500	6000	3.5	100	42.5487	1	10000	1300	0.15	0	0.0184799	3.53308e-05	[]
2348	500	6000	4	100	42.5487	1	10000	1300	0.15	0.000395526	0.0190671	0.00310589	[]
2349	500	6000	4.5	100	42.5487	1	10000	1300	0.15	0.00554579	0.019662	0.00307859	[]
2350	500	6000	5	100	42.5487	1	10000	1300	0.15	0.013194	0.0193671	0.00217434	[]
2352	500	6000	3.5	100	46.7415	1	10000	1300	0.15	0	0.0180533	7.76066e-05	[]
2353	500	6000	4	100	46.7415	1	10000	1300	0.15	0.000394163	0.018635	0.00302038	[]
2354	500	6000	4.5	100	46.7415	1	10000	1300	0.15	0.00553194	0.0189779	0.00253786	[]
2355	500	6000	5	100	46.7415	1	10000	1300	0.15	0.013191	0.0186126	0.00154878	[]
2357	500	6000	3.5	100	51.3474	1	10000	1300	0.15	0	0.0175953	0.000126415	[]
2358	500	6000	4	100	51.3474	1	10000	1300	0.15	0.000391469	0.0181636	0.00293176	[]
2359	500	6000	4.5	100	51.3474	1	10000	1300	0.15	0.00553834	0.0182308	0.0019443	[]
2360	500	6000	5	100	51.3474	1	10000	1300	0.15	0.0131997	0.0177854	0.000861866	[]
2362	500	6000	3.5	100	56.4073	1	10000	1300	0.15	0	0.0171017	0.000180902	[]
2363	500	6000	4	100	56.4073	1	10000	1300	0.15	0.000393121	0.0176552	0.00284893	[]
2364	500	6000	4.5	100	56.4073	1	10000	1300	0.15	0.00556119	0.0174136	0.00129285	[]
2365	500	6000	5	100	56.4073	1	10000	1300	0.15	0.0131544	0.0168746	0.000112306	[]
2367	500	6000	3.5	100	61.9657	1	10000	1300	0.15	0	0.016568	0.000240676	[]
2368	500	6000	4	100	61.9657	1	10000	1300	0.15	0.000386059	0.0170964	0.00275766	[]
2369	500	6000	4.5	100	61.9657	1	10000	1300	0.15	0.00553976	0.0165142	0.000588465	[]
2370	500	6000	5	100	61.9657	1	10000	1300	0.15	0.0131304	0.0158771	-0.0007109	[]
2372	500	6000	3.5	100	68.0719	1	10000	1300	0.15	0	0.0159896	0.000305977	[]
2373	500	6000	4	100	68.0719	1	10000	1300	0.15	0.000391591	0.0164965	0.00267595	[]
2374	500	6000	4.5	100	68.0719	1	10000	1300	0.15	0.00554421	0.015532	-0.000184776	[]
2375	500	6000	5	100	68.0719	1	10000	1300	0.15	0.0131835	0.0147873	-0.00161984	[]
2377	500	6000	3.5	100	74.7798	1	10000	1300	0.15	0	0.0153619	0.000376833	[]
2378	500	6000	4	100	74.7798	1	10000	1300	0.15	0.000395979	0.0158428	0.00259226	[]
2379	500	6000	4.5	100	74.7798	1	10000	1300	0.15	0.00551098	0.0144552	-0.00101863	[]
2380	500	6000	5	100	74.7798	1	10000	1300	0.15	0.0131577	0.0135878	-0.00260902	[]
2382	500	6000	3.5	100	82.1486	1	10000	1300	0.15	0	0.01468	0.000452652	[]
2383	500	6000	4	100	82.1486	1	10000	1300	0.15	0.000390602	0.0151293	0.00250873	[]
2384	500	6000	4.5	100	82.1486	1	10000	1300	0.15	0.00552199	0.0132803	-0.00193754	[]
2385	500	6000	5	100	82.1486	1	10000	1300	0.15	0.013113	0.0122722	-0.00369059	[]
2387	500	6000	3.5	100	90.2437	1	10000	1300	0.15	0	0.0139385	0.000534144	[]
2388	500	6000	4	100	90.2437	1	10000	1300	0.15	0.000395009	0.014356	0.00242534	[]
2389	500	6000	4.5	100	90.2437	1	10000	1300	0.15	0.00554879	0.011996	-0.00294274	[]
2390	500	6000	5	100	90.2437	1	10000	1300	0.15	0.0130737	0.010831	-0.00487533	[]
2392	500	6000	3.5	100	99.1364	1	10000	1300	0.15	0	0.013132	0.000620688	[]
2393	500	6000	4	100	99.1364	1	10000	1300	0.15	0.00038819	0.013518	0.00235444	[]
2394	500	6000	4.5	100	99.1364	1	10000	1300	0.15	0.0054557	0.010594	-0.00398868	[]
2395	500	6000	5	100	99.1364	1	10000	1300	0.15	0.0130484	0.00925269	-0.00617385	[]
2397	500	6000	3.5	100	108.905	1	10000	1300	0.15	0	0.0122546	0.000712577	[]
2398	500	6000	4	100	108.905	1	10000	1300	0.15	0.000389438	0.0126074	0.00228031	[]
2399	500	6000	4.5	100	108.905	1	10000	1300	0.15	0.00550581	0.00906303	-0.0051791	[]
2400	500	6000	5	100	108.905	1	10000	1300	0.15	0.013119	0.00752573	-0.00760871	[]
2402	500	6000	3.5	100	119.637	1	10000	1300	0.15	0	0.0112999	0.000809887	[]
2403	500	6000	4	100	119.637	1	10000	1300	0.15	0.00038548	0.0116223	0.00221978	[]
2404	500	6000	4.5	100	119.637	1	10000	1300	0.15	0.00551806	0.00739431	-0.00645069	[]
2405	500	6000	5	100	119.637	1	10000	1300	0.15	0.0130383	0.0056316	-0.00915516	[]
2407	500	6000	3.5	100	131.426	1	10000	1300	0.15	0	0.0102614	0.00091289	[]
2408	500	6000	4	100	131.426	1	10000	1300	0.15	0.000383441	0.0105538	0.00216313	[]
2409	500	6000	4.5	100	131.426	1	10000	1300	0.15	0.0054735	0.00558459	-0.00778578	[]
2410	500	6000	5	100	131.426	1	10000	1300	0.15	0.0130189	0.00355954	-0.0108555	[]
2412	500	6000	3.5	100	144.377	1	10000	1300	0.15	0	0.00913188	0.00102116	[]
2413	500	6000	4	100	144.377	1	10000	1300	0.15	0.000389383	0.00938938	0.00209469	[]
2414	500	6000	4.5	100	144.377	1	10000	1300	0.15	0.00547481	0.00361444	-0.00924441	[]
2415	500	6000	5	100	144.377	1	10000	1300	0.15	0.0129915	0.00129293	-0.012711	[]
2417	500	6000	3.5	100	158.604	1	10000	1300	0.15	0	0.00790399	0.0011354	[]
2418	500	6000	4	100	158.604	1	10000	1300	0.15	0.000382299	0.00814004	0.00206531	[]
2419	500	6000	4.5	100	158.604	1	10000	1300	0.15	0.00550146	0.00147259	-0.0108232	[]
2420	500	6000	5	100	158.604	1	10000	1300	0.15	0.0130081	-0.0011866	-0.0147465	[]
2422	500	6000	3.5	100	174.233	1	10000	1300	0.15	0	0.00656987	0.00125547	[]
2423	500	6000	4	100	174.233	1	10000	1300	0.15	0.000388691	0.00677341	0.00200665	[]
2424	500	6000	4.5	100	174.233	1	10000	1300	0.15	0.00545548	-0.000822555	-0.0124263	[]
2425	500	6000	5	100	174.233	1	10000	1300	0.15	0.0129261	-0.00389272	-0.0169417	[]
2427	500	6000	3.5	100	191.402	1	10000	1300	0.15	0	0.00512127	0.00138132	[]
2428	500	6000	4	100	191.402	1	10000	1300	0.15	0.000382387	0.00531001	0.00199441	[]
2429	500	6000	4.5	100	191.402	1	10000	1300	0.15	0.00545298	-0.00330588	-0.0141485	[]
2430	500	6000	5	100	191.402	1	10000	1300	0.15	0.0129199	-0.00685022	-0.0193523	[]
2431	500	6000	3	100	210.263	1	10000	1300	0.15	0	0.00538258	7.65851e-05	[]
2432	500	6000	3.5	100	210.263	1	10000	1300	0.15	0	0.00354959	0.00151302	[]
2433	500	6000	4	100	210.263	1	10000	1300	0.15	0.00037825	0.00372593	0.00198625	[]
2434	500	6000	4.5	100	210.263	1	10000	1300	0.15	0.00540002	-0.00593991	-0.0158548	[]
2435	500	6000	5	100	210.263	1	10000	1300	0.15	0.0129145	-0.010077	-0.0219752	[]
2436	500	6000	3	100	230.983	1	10000	1300	0.15	0	0.00386388	0.000221574	[]
2437	500	6000	3.5	100	230.983	1	10000	1300	0.15	0	0.00184599	0.00165107	[]
2438	500	6000	4	100	230.983	1	10000	1300	0.15	0.000384373	0.0019999	0.00194958	[]
2439	500	6000	4.5	100	230.983	1	10000	1300	0.15	0.00545959	-0.00881892	-0.0177793	[]
2440	500	6000	5	100	230.983	1	10000	1300	0.15	0.0129087	-0.0135937	-0.0248238	[]
2441	500	6000	3	100	253.744	1	10000	1300	0.15	0	0.00222373	0.000380026	[]
2442	500	6000	3.5	100	253.744	1	10000	1300	0.15	0	1.28154e-06	0.00179576	[]
2443	500	6000	4	100	253.744	1	10000	1300	0.15	0.000387134	-0.00254354	-0.000760591	2274.37
2444	500	6000	4.5	100	253.744	1	10000	1300	0.15	0.00535402	-0.0117298	-0.0193643	[]
2445	500	6000	5	100	253.744	1	10000	1300	0.15	0.0127705	-0.0174011	-0.0278509	[]
2446	500	6000	3	100	278.749	1	10000	1300	0.15	0	0.000452831	0.000550652	[]
2447	500	6000	3.5	100	278.749	1	10000	1300	0.15	0	-0.00372602	-2.44554e-22	1941.34
2448	500	6000	4	100	278.749	1	10000	1300	0.15	0.00038076	-0.0038616	-0.0015457	1430.66
2449	500	6000	4.5	100	278.749	1	10000	1300	0.15	0.00538219	-0.0149029	-0.0211771	[]
2450	500	6000	5	100	278.749	1	10000	1300	0.15	0.0127204	-0.0215457	-0.0311541	[]
2451	500	6000	3	100	306.217	1	10000	1300	0.15	0	-0.00224646	3.77069e-22	1161.94
2452	500	6000	3.5	100	306.217	1	10000	1300	0.15	0	-0.00429606	-5.60593e-22	900.228
2453	500	6000	4	100	306.217	1	10000	1300	0.15	0.000393129	-0.00452248	-0.00189711	1103.97
2454	500	6000	4.5	100	306.217	1	10000	1300	0.15	0.00543069	-0.0175444	-0.0222118	4054.77
2455	500	6000	5	100	306.217	1	10000	1300	0.15	0.0127704	-0.0260591	-0.0347658	[]
2456	500	6000	3	100	336.392	1	10000	1300	0.15	0	-0.0026111	-1.05321e-21	802.409
2457	500	6000	3.5	100	336.392	1	10000	1300	0.15	0	-0.0045436	1.0624e-21	659.387
2458	500	6000	4	100	336.392	1	10000	1300	0.15	0.000388816	-0.00494232	-0.00205545	894.187
2459	500	6000	4.5	100	336.392	1	10000	1300	0.15	0.00541095	-0.0193905	-0.0229031	3332.55
2460	500	6000	5	100	336.392	1	10000	1300	0.15	0.0126258	-0.0308828	-0.0384979	[]
2461	500	6000	3	100	369.54	1	10000	1300	0.15	0	-0.00283946	-9.86084e-23	622.85
2462	500	6000	3.5	100	369.54	1	10000	1300	0.15	0	-0.00471358	-2.64699e-22	522.416
2463	500	6000	4	100	369.54	1	10000	1300	0.15	0.000390986	-0.00526882	-0.00218432	748.195
2464	500	6000	4.5	100	369.54	1	10000	1300	0.15	0.00541417	-0.0208621	-0.0234993	2825.69
2465	500	6000	5	100	369.54	1	10000	1300	0.15	0.0128957	-0.0353929	-0.041715	4808.22
2466	500	6000	3	100	405.955	1	10000	1300	0.15	0	-0.0030059	-5.14156e-22	506.855
2467	500	6000	3.5	100	405.955	1	10000	1300	0.15	0	-0.00484199	-1.06058e-21	429.705
2468	500	6000	4	100	405.955	1	10000	1300	0.15	0.000393528	-0.00552948	-0.00228377	637.72
2469	500	6000	4.5	100	405.955	1	10000	1300	0.15	0.00552384	-0.0221139	-0.0240568	2441.93
2470	500	6000	5	100	405.955	1	10000	1300	0.15	0.012883	-0.0372478	-0.042121	4064.8
2471	500	6000	3	100	445.958	1	10000	1300	0.15	0	-0.00313519	4.61942e-22	423.569
2472	500	6000	3.5	100	445.958	1	10000	1300	0.15	0	-0.00494375	-4.23444e-22	361.496
2473	500	6000	4	100	445.958	1	10000	1300	0.15	0.00039056	-0.00572783	-0.00233939	548.741
2474	500	6000	4.5	100	445.958	1	10000	1300	0.15	0.00547001	-0.0230054	-0.0243002	2113.85
2475	500	6000	5	100	445.958	1	10000	1300	0.15	0.0127613	-0.0386465	-0.0423159	3479.25
2476	500	6000	3	100	489.904	1	10000	1300	0.15	0	-0.00323937	-1.41618e-21	360.138
2477	500	6000	3.5	100	489.904	1	10000	1300	0.15	0	-0.00502679	-1.88412e-22	308.764
2478	500	6000	4	100	489.904	1	10000	1300	0.15	0.000388811	-0.00589406	-0.00238599	476.83
2479	500	6000	4.5	100	489.904	1	10000	1300	0.15	0.00547682	-0.0237006	-0.0244305	1840.89
2480	500	6000	5	100	489.904	1	10000	1300	0.15	0.0126795	-0.0398576	-0.0425533	3017.32
2481	500	6000	3	100	538.179	1	10000	1300	0.15	0	-0.00332536	9.9765e-22	309.967
2482	500	6000	3.5	100	538.179	1	10000	1300	0.15	0	-0.00509596	-1.04708e-21	266.633
2483	500	6000	4	100	538.179	1	10000	1300	0.15	0.00038893	-0.00603579	-0.00242586	417.431
2484	500	6000	4.5	100	538.179	1	10000	1300	0.15	0.00544538	-0.0243913	-0.024671	1622.35
2485	500	6000	5	100	538.179	1	10000	1300	0.15	0.0126689	-0.0409648	-0.042862	2644.28
2486	500	6000	3	100	591.212	1	10000	1300	0.15	0	-0.00339756	9.17402e-22	269.225
2487	500	6000	3.5	100	591.212	1	10000	1300	0.15	0	-0.00515441	8.89082e-22	232.171
2488	500	6000	4	100	591.212	1	10000	1300	0.15	0.000390327	-0.00616193	-0.00246599	367.839
2489	500	6000	4.5	100	591.212	1	10000	1300	0.15	0.00548215	-0.0249835	-0.0248702	1436.14
2490	500	6000	5	100	591.212	1	10000	1300	0.15	0.0128504	-0.0418404	-0.0430367	2326.08
2491	500	6000	3	100	649.471	1	10000	1300	0.15	0	-0.00345896	5.63559e-22	235.494
2492	500	6000	3.5	100	649.471	1	10000	1300	0.15	0	-0.00520438	9.09771e-22	203.483
2493	500	6000	4	100	649.471	1	10000	1300	0.15	0.000388131	-0.0062599	-0.00248488	324.929
2494	500	6000	4.5	100	649.471	1	10000	1300	0.15	0.00542227	-0.025449	-0.0249801	1273.36
2495	500	6000	5	100	649.471	1	10000	1300	0.15	0.0127104	-0.0425614	-0.0431479	2054.37
2496	500	6000	3	100	713.47	1	10000	1300	0.15	0	-0.0035117	-2.31872e-22	207.149
2497	500	6000	3.5	100	713.47	1	10000	1300	0.15	0	-0.00524748	-7.08973e-22	179.275
2498	500	6000	4	100	713.47	1	10000	1300	0.15	0.00039003	-0.00635758	-0.0025179	288.799
2499	500	6000	4.5	100	713.47	1	10000	1300	0.15	0.00542786	-0.0258493	-0.0250677	1132.64
2500	500	6000	5	100	713.47	1	10000	1300	0.15	0.0129006	-0.0432675	-0.043339	1825.59
2503	500	6000	4	100	7.1347	4	10000	1100	0.15	0.000392648	0.0230843	0.00419694	[]
2504	500	6000	4.5	100	7.1347	4	10000	1100	0.15	0.00557908	0.0257575	0.0079382	[]
2505	500	6000	5	100	7.1347	4	10000	1100	0.15	0.0132638	0.0260682	0.00767922	[]
2508	500	6000	4	100	7.83776	4	10000	1100	0.15	0.000395287	0.0230341	0.00419873	[]
2509	500	6000	4.5	100	7.83776	4	10000	1100	0.15	0.00556452	0.0256646	0.00786235	[]
2510	500	6000	5	100	7.83776	4	10000	1100	0.15	0.0132766	0.0259706	0.0075911	[]
2513	500	6000	4	100	8.61011	4	10000	1100	0.15	0.000391539	0.02296	0.00416292	[]
2514	500	6000	4.5	100	8.61011	4	10000	1100	0.15	0.00556685	0.025566	0.00777995	[]
2515	500	6000	5	100	8.61011	4	10000	1100	0.15	0.0132847	0.0258628	0.00749441	[]
2518	500	6000	4	100	9.45856	4	10000	1100	0.15	0.000402064	0.0229183	0.00420236	[]
2519	500	6000	4.5	100	9.45856	4	10000	1100	0.15	0.0055603	0.025456	0.0076891	[]
2520	500	6000	5	100	9.45856	4	10000	1100	0.15	0.0132822	0.0257433	0.00738836	[]
2523	500	6000	4	100	10.3906	4	10000	1100	0.15	0.000391516	0.0228145	0.00413068	[]
2524	500	6000	4.5	100	10.3906	4	10000	1100	0.15	0.0055904	0.0253418	0.00759049	[]
2525	500	6000	5	100	10.3906	4	10000	1100	0.15	0.0132391	0.0256082	0.00727243	[]
2528	500	6000	4	100	11.4145	4	10000	1100	0.15	0.000392778	0.0227348	0.00412	[]
2529	500	6000	4.5	100	11.4145	4	10000	1100	0.15	0.00558615	0.0252097	0.007481	[]
2530	500	6000	5	100	11.4145	4	10000	1100	0.15	0.01327	0.0254673	0.00714407	[]
2533	500	6000	4	100	12.5393	4	10000	1100	0.15	0.000394666	0.0226476	0.00410859	[]
2534	500	6000	4.5	100	12.5393	4	10000	1100	0.15	0.00557591	0.0250638	0.00736079	[]
2535	500	6000	5	100	12.5393	4	10000	1100	0.15	0.0132383	0.0253064	0.00700415	[]
2538	500	6000	4	100	13.775	4	10000	1100	0.15	0.000397288	0.0225549	0.00410214	[]
2539	500	6000	4.5	100	13.775	4	10000	1100	0.15	0.00560343	0.0249103	0.0072297	[]
2540	500	6000	5	100	13.775	4	10000	1100	0.15	0.0132109	0.0251303	0.00685049	[]
2543	500	6000	4	100	15.1324	4	10000	1100	0.15	0.000394847	0.022439	0.00406734	[]
2544	500	6000	4.5	100	15.1324	4	10000	1100	0.15	0.00555205	0.0247277	0.0070846	[]
2545	500	6000	5	100	15.1324	4	10000	1100	0.15	0.0132058	0.0249392	0.00668128	[]
2548	500	6000	4	100	16.6235	4	10000	1100	0.15	0.000396513	0.0223219	0.00404907	[]
2549	500	6000	4.5	100	16.6235	4	10000	1100	0.15	0.00557753	0.0245412	0.00692633	[]
2550	500	6000	5	100	16.6235	4	10000	1100	0.15	0.01324	0.0247331	0.00649459	[]
2553	500	6000	4	100	18.2616	4	10000	1100	0.15	0.000392972	0.0221824	0.00400754	[]
2554	500	6000	4.5	100	18.2616	4	10000	1100	0.15	0.00554275	0.0243261	0.00675272	[]
2555	500	6000	5	100	18.2616	4	10000	1100	0.15	0.0132318	0.0245024	0.00629064	[]
2558	500	6000	4	100	20.0611	4	10000	1100	0.15	0.000400345	0.0220566	0.00401495	[]
2559	500	6000	4.5	100	20.0611	4	10000	1100	0.15	0.00557215	0.0241011	0.00656209	[]
2560	500	6000	5	100	20.0611	4	10000	1100	0.15	0.0132142	0.0242483	0.00606698	[]
2563	500	6000	4	100	22.038	4	10000	1100	0.15	0.000388757	0.0218721	0.00393365	[]
2564	500	6000	4.5	100	22.038	4	10000	1100	0.15	0.00558765	0.0238513	0.00635285	[]
2565	500	6000	5	100	22.038	4	10000	1100	0.15	0.0132394	0.0239733	0.00582019	[]
2568	500	6000	4	100	24.2096	4	10000	1100	0.15	0.000388622	0.0217	0.00390298	[]
2569	500	6000	4.5	100	24.2096	4	10000	1100	0.15	0.00555021	0.0235682	0.00612427	[]
2570	500	6000	5	100	24.2096	4	10000	1100	0.15	0.0132718	0.0236718	0.00554897	[]
2573	500	6000	4	100	26.5953	4	10000	1100	0.15	0.000397847	0.0215313	0.00390756	[]
2574	500	6000	4.5	100	26.5953	4	10000	1100	0.15	0.00551215	0.0232583	0.00587433	[]
2575	500	6000	5	100	26.5953	4	10000	1100	0.15	0.0131422	0.0233255	0.00525687	[]
2578	500	6000	4	100	29.216	4	10000	1100	0.15	0.000392336	0.0213134	0.00385022	[]
2579	500	6000	4.5	100	29.216	4	10000	1100	0.15	0.00560022	0.0229387	0.00559604	[]
2580	500	6000	5	100	29.216	4	10000	1100	0.15	0.0131578	0.0229597	0.00493109	[]
2583	500	6000	4	100	32.095	4	10000	1100	0.15	0.000387956	0.0210807	0.00379977	[]
2584	500	6000	4.5	100	32.095	4	10000	1100	0.15	0.0055119	0.0225591	0.0052984	[]
2585	500	6000	5	100	32.095	4	10000	1100	0.15	0.0131968	0.0225602	0.00457255	[]
2587	500	6000	3.5	100	35.2577	4	10000	1100	0.15	0	0.0200553	3.74268e-05	[]
2588	500	6000	4	100	35.2577	4	10000	1100	0.15	0.000392251	0.0208435	0.00377821	[]
2589	500	6000	4.5	100	35.2577	4	10000	1100	0.15	0.00558924	0.0221692	0.00496362	[]
2590	500	6000	5	100	35.2577	4	10000	1100	0.15	0.0131906	0.0221169	0.00418093	[]
2592	500	6000	3.5	100	38.732	4	10000	1100	0.15	0	0.0197716	8.08913e-05	[]
2593	500	6000	4	100	38.732	4	10000	1100	0.15	0.00039838	0.0205846	0.00375614	[]
2594	500	6000	4.5	100	38.732	4	10000	1100	0.15	0.00554869	0.0217229	0.00460459	[]
2595	500	6000	5	100	38.732	4	10000	1100	0.15	0.0131823	0.0216302	0.00375146	[]
2597	500	6000	3.5	100	42.5487	4	10000	1100	0.15	0	0.0194704	0.000131706	[]
2598	500	6000	4	100	42.5487	4	10000	1100	0.15	0.000386564	0.0202735	0.00368326	[]
2599	500	6000	4.5	100	42.5487	4	10000	1100	0.15	0.00556883	0.0212427	0.00420662	[]
2600	500	6000	5	100	42.5487	4	10000	1100	0.15	0.0131993	0.0210982	0.0032788	[]
2602	500	6000	3.5	100	46.7415	4	10000	1100	0.15	0	0.0191482	0.000189071	[]
2603	500	6000	4	100	46.7415	4	10000	1100	0.15	0.000391772	0.0199619	0.00365609	[]
2604	500	6000	4.5	100	46.7415	4	10000	1100	0.15	0.00558629	0.0207154	0.00377117	[]
2605	500	6000	5	100	46.7415	4	10000	1100	0.15	0.0131017	0.0205037	0.00276725	[]
2607	500	6000	3.5	100	51.3474	4	10000	1100	0.15	0	0.018802	0.000252707	[]
2608	500	6000	4	100	51.3474	4	10000	1100	0.15	0.000402332	0.0196269	0.00363701	[]
2609	500	6000	4.5	100	51.3474	4	10000	1100	0.15	0.00554238	0.0201289	0.00330209	[]
2610	500	6000	5	100	51.3474	4	10000	1100	0.15	0.0131253	0.019863	0.00219864	[]
2612	500	6000	3.5	100	56.4073	4	10000	1100	0.15	0	0.0184284	0.000322855	[]
2613	500	6000	4	100	56.4073	4	10000	1100	0.15	0.000398753	0.0192431	0.00358796	[]
2614	500	6000	4.5	100	56.4073	4	10000	1100	0.15	0.00554606	0.0194932	0.0027838	[]
2615	500	6000	5	100	56.4073	4	10000	1100	0.15	0.0131464	0.0191592	0.00157508	[]
2617	500	6000	3.5	100	61.9657	4	10000	1100	0.15	0	0.0180243	0.000398875	[]
2618	500	6000	4	100	61.9657	4	10000	1100	0.15	0.000393953	0.0188238	0.00353693	[]
2619	500	6000	4.5	100	61.9657	4	10000	1100	0.15	0.00553639	0.0187951	0.00221972	[]
2620	500	6000	5	100	61.9657	4	10000	1100	0.15	0.0130885	0.0183799	0.000897699	[]
2622	500	6000	3.5	100	68.0719	4	10000	1100	0.15	0	0.0175861	0.000481448	[]
2623	500	6000	4	100	68.0719	4	10000	1100	0.15	0.00040109	0.0183797	0.00350473	[]
2624	500	6000	4.5	100	68.0719	4	10000	1100	0.15	0.00555017	0.0180331	0.00159963	[]
2625	500	6000	5	100	68.0719	4	10000	1100	0.15	0.0131785	0.0175379	0.000142388	[]
2627	500	6000	3.5	100	74.7798	4	10000	1100	0.15	0	0.0171104	0.000570558	[]
2628	500	6000	4	100	74.7798	4	10000	1100	0.15	0.000392787	0.0178815	0.00345323	[]
2629	500	6000	4.5	100	74.7798	4	10000	1100	0.15	0.00549487	0.0171922	0.000938848	[]
2630	500	6000	5	100	74.7798	4	10000	1100	0.15	0.0131319	0.0166018	-0.00067275	[]
2632	500	6000	3.5	100	82.1486	4	10000	1100	0.15	0	0.0165934	0.000665856	[]
2633	500	6000	4	100	82.1486	4	10000	1100	0.15	0.000387753	0.017345	0.00341179	[]
2634	500	6000	4.5	100	82.1486	4	10000	1100	0.15	0.00554913	0.0162825	0.000192099	[]
2635	500	6000	5	100	82.1486	4	10000	1100	0.15	0.013115	0.0155778	-0.00156855	[]
2637	500	6000	3.5	100	90.2437	4	10000	1100	0.15	0	0.0160308	0.000767376	[]
2638	500	6000	4	100	90.2437	4	10000	1100	0.15	0.00038666	0.0167651	0.00337727	[]
2639	500	6000	4.5	100	90.2437	4	10000	1100	0.15	0.00550688	0.0152795	-0.000593648	[]
2640	500	6000	5	100	90.2437	4	10000	1100	0.15	0.0131414	0.0144584	-0.00255475	[]
2642	500	6000	3.5	100	99.1364	4	10000	1100	0.15	0	0.0154187	0.000877232	[]
2643	500	6000	4	100	99.1364	4	10000	1100	0.15	0.000389757	0.0161364	0.00334637	[]
2644	500	6000	4.5	100	99.1364	4	10000	1100	0.15	0.00553008	0.0141879	-0.0014683	[]
2645	500	6000	5	100	99.1364	4	10000	1100	0.15	0.0130776	0.0132235	-0.00362285	[]
2647	500	6000	3.5	100	108.905	4	10000	1100	0.15	0	0.0147521	0.00099311	[]
2648	500	6000	4	100	108.905	4	10000	1100	0.15	0.000385761	0.0154506	0.00331906	[]
2649	500	6000	4.5	100	108.905	4	10000	1100	0.15	0.00548776	0.0129933	-0.00239184	[]
2650	500	6000	5	100	108.905	4	10000	1100	0.15	0.0130647	0.0118744	-0.00479839	[]
2652	500	6000	3.5	100	119.637	4	10000	1100	0.15	0	0.0140263	0.00111622	[]
2653	500	6000	4	100	119.637	4	10000	1100	0.15	0.000390256	0.0147073	0.00329288	[]
2654	500	6000	4.5	100	119.637	4	10000	1100	0.15	0.00549443	0.011692	-0.0034113	[]
2655	500	6000	5	100	119.637	4	10000	1100	0.15	0.0130687	0.0103971	-0.00608693	[]
2657	500	6000	3.5	100	131.426	4	10000	1100	0.15	0	0.0132358	0.00124688	[]
2658	500	6000	4	100	131.426	4	10000	1100	0.15	0.000382497	0.0139005	0.00328108	[]
2659	500	6000	4.5	100	131.426	4	10000	1100	0.15	0.00546992	0.0102744	-0.00449614	[]
2660	500	6000	5	100	131.426	4	10000	1100	0.15	0.0130364	0.00877605	-0.00748932	[]
2662	500	6000	3.5	100	144.377	4	10000	1100	0.15	0	0.0123751	0.00138452	[]
2663	500	6000	4	100	144.377	4	10000	1100	0.15	0.000392716	0.0130221	0.0032553	[]
2664	500	6000	4.5	100	144.377	4	10000	1100	0.15	0.00547218	0.00873156	-0.00567824	[]
2665	500	6000	5	100	144.377	4	10000	1100	0.15	0.0129651	0.00699871	-0.00901285	[]
2667	500	6000	3.5	100	158.604	4	10000	1100	0.15	0	0.0114383	0.00153032	[]
2668	500	6000	4	100	158.604	4	10000	1100	0.15	0.000388053	0.0120728	0.00325357	[]
2669	500	6000	4.5	100	158.604	4	10000	1100	0.15	0.00541557	0.00706249	-0.00690166	[]
2670	500	6000	5	100	158.604	4	10000	1100	0.15	0.012963	0.0050582	-0.0106904	[]
2671	500	6000	3	100	174.233	4	10000	1100	0.15	0	0.0114252	3.34974e-05	[]
2672	500	6000	3.5	100	174.233	4	10000	1100	0.15	0	0.010419	0.00168377	[]
2673	500	6000	4	100	174.233	4	10000	1100	0.15	0.000386315	0.0110434	0.00325561	[]
2674	500	6000	4.5	100	174.233	4	10000	1100	0.15	0.00547995	0.00523633	-0.00830544	[]
2675	500	6000	5	100	174.233	4	10000	1100	0.15	0.0128695	0.00293069	-0.0124967	[]
2676	500	6000	3	100	191.402	4	10000	1100	0.15	0	0.0103876	0.000178967	[]
2677	500	6000	3.5	100	191.402	4	10000	1100	0.15	0	0.00931057	0.00184537	[]
2678	500	6000	4	100	191.402	4	10000	1100	0.15	0.000387452	0.0099268	0.00325926	[]
2679	500	6000	4.5	100	191.402	4	10000	1100	0.15	0.00546956	0.00327292	-0.00973258	[]
2680	500	6000	5	100	191.402	4	10000	1100	0.15	0.0129107	0.000611621	-0.0145013	[]
2681	500	6000	3	100	210.263	4	10000	1100	0.15	0	0.00926771	0.000340947	[]
2682	500	6000	3.5	100	210.263	4	10000	1100	0.15	0	0.00810594	0.00201478	[]
2683	500	6000	4	100	210.263	4	10000	1100	0.15	0.000379292	0.00872535	0.0032934	[]
2684	500	6000	4.5	100	210.263	4	10000	1100	0.15	0.00542066	0.0011708	-0.0111864	[]
2685	500	6000	5	100	210.263	4	10000	1100	0.15	0.0127993	-0.00192692	-0.0166349	[]
2686	500	6000	3	100	230.983	4	10000	1100	0.15	0	0.00805725	0.000518279	[]
2687	500	6000	3.5	100	230.983	4	10000	1100	0.15	0	0.00679776	0.00219181	[]
2688	500	6000	4	100	230.983	4	10000	1100	0.15	0.00038455	0.00741515	0.00330219	[]
2689	500	6000	4.5	100	230.983	4	10000	1100	0.15	0.00542582	-0.00110207	-0.0127652	[]
2690	500	6000	5	100	230.983	4	10000	1100	0.15	0.012791	-0.00469351	-0.0189869	[]
2691	500	6000	3	100	253.744	4	10000	1100	0.15	0	0.00674797	0.000708545	[]
2692	500	6000	3.5	100	253.744	4	10000	1100	0.15	0	0.00537859	0.00237774	[]
2693	500	6000	4	100	253.744	4	10000	1100	0.15	0.000380425	0.000677923	8.53022e-05	2507.82
2694	500	6000	4.5	100	253.744	4	10000	1100	0.15	0.00537293	-0.00349777	-0.0142944	[]
2695	500	6000	5	100	253.744	4	10000	1100	0.15	0.0127966	-0.00770969	-0.0215445	[]
2696	500	6000	3	100	278.749	4	10000	1100	0.15	0	0.00533188	0.000912271	[]
2697	500	6000	3.5	100	278.749	4	10000	1100	0.15	0	-0.000342474	0.000242628	2473.31
2698	500	6000	4	100	278.749	4	10000	1100	0.15	0.000382986	-0.001833	-0.00112163	1518.13
2699	500	6000	4.5	100	278.749	4	10000	1100	0.15	0.00547294	-0.00665863	-0.0160709	4586.74
2700	500	6000	5	100	278.749	4	10000	1100	0.15	0.0127944	-0.010994	-0.0243111	[]
2701	500	6000	3	100	306.217	4	10000	1100	0.15	0	-0.00058758	-6.30738e-22	1418.84
2702	500	6000	3.5	100	306.217	4	10000	1100	0.15	0	-0.00281229	1.20197e-22	1075.15
2703	500	6000	4	100	306.217	4	10000	1100	0.15	0.000390086	-0.00285009	-0.00155045	1154.31
2704	500	6000	4.5	100	306.217	4	10000	1100	0.15	0.00546778	-0.00993909	-0.0176162	3696.17
2705	500	6000	5	100	306.217	4	10000	1100	0.15	0.0126957	-0.0145571	-0.0272439	[]
2706	500	6000	3	100	336.392	4	10000	1100	0.15	0	-0.0015016	-5.48644e-22	891.132
2707	500	6000	3.5	100	336.392	4	10000	1100	0.15	0	-0.00344424	1.17503e-22	738.326
2708	500	6000	4	100	336.392	4	10000	1100	0.15	0.000385278	-0.00348045	-0.00176033	928.773
2709	500	6000	4.5	100	336.392	4	10000	1100	0.15	0.00547419	-0.0122772	-0.0187107	3093.91
2710	500	6000	5	100	336.392	4	10000	1100	0.15	0.0129605	-0.0180658	-0.0293091	4519.26
2711	500	6000	3	100	369.54	4	10000	1100	0.15	0	-0.00193088	9.05238e-22	674.595
2712	500	6000	3.5	100	369.54	4	10000	1100	0.15	0	-0.00378971	3.1672e-22	571.505
2713	500	6000	4	100	369.54	4	10000	1100	0.15	0.000385706	-0.00394411	-0.00192746	774.503
2714	500	6000	4.5	100	369.54	4	10000	1100	0.15	0.00543556	-0.0140474	-0.0194569	2631.7
2715	500	6000	5	100	369.54	4	10000	1100	0.15	0.0129573	-0.0207674	-0.0303789	3837.62
2716	500	6000	3	100	405.955	4	10000	1100	0.15	0	-0.00221232	-5.04261e-22	542.234
2717	500	6000	3.5	100	405.955	4	10000	1100	0.15	0	-0.00402499	9.69267e-22	464.25
2718	500	6000	4	100	405.955	4	10000	1100	0.15	0.000385425	-0.00429377	-0.00203521	657.01
2719	500	6000	4.5	100	405.955	4	10000	1100	0.15	0.00555973	-0.0155189	-0.0201591	2281.79
2720	500	6000	5	100	405.955	4	10000	1100	0.15	0.0128173	-0.0228858	-0.0311215	3294.94
2721	500	6000	3	100	445.958	4	10000	1100	0.15	0	-0.00241826	-1.14859e-21	449.752
2722	500	6000	3.5	100	445.958	4	10000	1100	0.15	0	-0.00420015	2.8008e-23	387.481
2723	500	6000	4	100	445.958	4	10000	1100	0.15	0.000396373	-0.00459605	-0.00216228	568.213
2724	500	6000	4.5	100	445.958	4	10000	1100	0.15	0.00544919	-0.0165978	-0.0204705	1972.44
2725	500	6000	5	100	445.958	4	10000	1100	0.15	0.0127823	-0.0246553	-0.0318167	2867.34
2726	500	6000	3	100	489.904	4	10000	1100	0.15	0	-0.0025778	9.4167e-22	380.462
2727	500	6000	3.5	100	489.904	4	10000	1100	0.15	0	-0.00433719	-6.74295e-22	329.144
2728	500	6000	4	100	489.904	4	10000	1100	0.15	0.000389878	-0.00481038	-0.00220022	491.504
2729	500	6000	4.5	100	489.904	4	10000	1100	0.15	0.00546463	-0.0176438	-0.0209902	1739.77
2730	500	6000	5	100	489.904	4	10000	1100	0.15	0.0130449	-0.0261286	-0.0323734	2511.96
2731	500	6000	3	100	538.179	4	10000	1100	0.15	0	-0.00270583	-3.90376e-22	326.254
2732	500	6000	3.5	100	538.179	4	10000	1100	0.15	0	-0.00444785	7.50774e-22	283.082
2733	500	6000	4	100	538.179	4	10000	1100	0.15	0.000391622	-0.00500488	-0.00225956	430.242
2734	500	6000	4.5	100	538.179	4	10000	1100	0.15	0.00555891	-0.0185192	-0.0213938	1539.24
2735	500	6000	5	100	538.179	4	10000	1100	0.15	0.012896	-0.0273515	-0.0327896	2209.87
2736	500	6000	3	100	591.212	4	10000	1100	0.15	0	-0.00281107	-6.52009e-22	282.579
2737	500	6000	3.5	100	591.212	4	10000	1100	0.15	0	-0.00453921	-4.51758e-22	245.727
2738	500	6000	4	100	591.212	4	10000	1100	0.15	0.000390341	-0.00516272	-0.00229704	378.17
2739	500	6000	4.5	100	591.212	4	10000	1100	0.15	0.00546212	-0.0191539	-0.0215494	1356.6
2740	500	6000	5	100	591.212	4	10000	1100	0.15	0.0128881	-0.0284688	-0.0332724	1960.86
2741	500	6000	3	100	649.471	4	10000	1100	0.15	0	-0.00289912	9.7412e-22	246.632
2742	500	6000	3.5	100	649.471	4	10000	1100	0.15	0	-0.00461588	1.00805e-22	214.834
2743	500	6000	4	100	649.471	4	10000	1100	0.15	0.000398358	-0.00532179	-0.00236738	335.76
2744	500	6000	4.5	100	649.471	4	10000	1100	0.15	0.00551917	-0.0197761	-0.0217984	1206.66
2745	500	6000	5	100	649.471	4	10000	1100	0.15	0.0127931	-0.029406	-0.0336303	1742.82
2746	500	6000	3	100	713.47	4	10000	1100	0.15	0	-0.00297376	4.12443e-22	216.563
2747	500	6000	3.5	100	713.47	4	10000	1100	0.15	0	-0.00468104	-8.25246e-22	188.898
2748	500	6000	4	100	713.47	4	10000	1100	0.15	0.000404487	-0.00545724	-0.00242341	298.913
2749	500	6000	4.5	100	713.47	4	10000	1100	0.15	0.00549629	-0.0203639	-0.0220806	1079.34
2750	500	6000	5	100	713.47	4	10000	1100	0.15	0.0129403	-0.030183	-0.0338746	1550.81
2753	500	6000	4	100	7.1347	4	10000	1300	0.15	0.000391495	0.0227855	0.00412581	[]
2754	500	6000	4.5	100	7.1347	4	10000	1300	0.15	0.00561484	0.0254303	0.00783076	[]
2755	500	6000	5	100	7.1347	4	10000	1300	0.15	0.0132205	0.02572	0.00757095	[]
2758	500	6000	4	100	7.83776	4	10000	1300	0.15	0.000397015	0.0227126	0.004134	[]
2759	500	6000	4.5	100	7.83776	4	10000	1300	0.15	0.00557742	0.0253008	0.00774373	[]
2760	500	6000	5	100	7.83776	4	10000	1300	0.15	0.0132509	0.0255902	0.00747205	[]
2763	500	6000	4	100	8.61011	4	10000	1300	0.15	0.000390044	0.0226001	0.00407834	[]
2764	500	6000	4.5	100	8.61011	4	10000	1300	0.15	0.00557187	0.0251646	0.00764912	[]
2765	500	6000	5	100	8.61011	4	10000	1300	0.15	0.0132088	0.0254405	0.0073642	[]
2768	500	6000	4	100	9.45856	4	10000	1300	0.15	0.000392458	0.0225024	0.00406877	[]
2769	500	6000	4.5	100	9.45856	4	10000	1300	0.15	0.00558715	0.0250188	0.00754606	[]
2770	500	6000	5	100	9.45856	4	10000	1300	0.15	0.0132341	0.0252827	0.00724493	[]
2773	500	6000	4	100	10.3906	4	10000	1300	0.15	0.000399582	0.0224072	0.00408209	[]
2774	500	6000	4.5	100	10.3906	4	10000	1300	0.15	0.0055605	0.0248513	0.00743171	[]
2775	500	6000	5	100	10.3906	4	10000	1300	0.15	0.0132506	0.0251085	0.00711413	[]
2778	500	6000	4	100	11.4145	4	10000	1300	0.15	0.000396859	0.0222733	0.00403867	[]
2779	500	6000	4.5	100	11.4145	4	10000	1300	0.15	0.00559342	0.0246779	0.00730775	[]
2780	500	6000	5	100	11.4145	4	10000	1300	0.15	0.0132627	0.0249164	0.00697042	[]
2783	500	6000	4	100	12.5393	4	10000	1300	0.15	0.000393292	0.0221278	0.00399408	[]
2784	500	6000	4.5	100	12.5393	4	10000	1300	0.15	0.00555261	0.0244744	0.00717001	[]
2785	500	6000	5	100	12.5393	4	10000	1300	0.15	0.013158	0.0246946	0.00681466	[]
2788	500	6000	4	100	13.775	4	10000	1300	0.15	0.000391491	0.0219725	0.00395399	[]
2789	500	6000	4.5	100	13.775	4	10000	1300	0.15	0.00559751	0.0242659	0.00702026	[]
2790	500	6000	5	100	13.775	4	10000	1300	0.15	0.0132434	0.0244694	0.00664016	[]
2793	500	6000	4	100	15.1324	4	10000	1300	0.15	0.000394672	0.0218158	0.00393714	[]
2794	500	6000	4.5	100	15.1324	4	10000	1300	0.15	0.00553547	0.0240187	0.00685487	[]
2795	500	6000	5	100	15.1324	4	10000	1300	0.15	0.0132383	0.024213	0.0064503	[]
2798	500	6000	4	100	16.6235	4	10000	1300	0.15	0.000393802	0.021632	0.0038956	[]
2799	500	6000	4.5	100	16.6235	4	10000	1300	0.15	0.00560949	0.0237707	0.00667442	[]
2800	500	6000	5	100	16.6235	4	10000	1300	0.15	0.0132144	0.0239297	0.00624218	[]
2803	500	6000	4	100	18.2616	4	10000	1300	0.15	0.000389633	0.0214253	0.00384064	[]
2804	500	6000	4.5	100	18.2616	4	10000	1300	0.15	0.0055368	0.0234731	0.00647584	[]
2805	500	6000	5	100	18.2616	4	10000	1300	0.15	0.0131719	0.0236171	0.00601423	[]
2808	500	6000	4	100	20.0611	4	10000	1300	0.15	0.00039043	0.0212104	0.00380388	[]
2809	500	6000	4.5	100	20.0611	4	10000	1300	0.15	0.00556168	0.0231636	0.00625832	[]
2810	500	6000	5	100	20.0611	4	10000	1300	0.15	0.0132441	0.0232846	0.00576096	[]
2813	500	6000	4	100	22.038	4	10000	1300	0.15	0.000388672	0.0209697	0.00375401	[]
2814	500	6000	4.5	100	22.038	4	10000	1300	0.15	0.00554239	0.0228162	0.00601987	[]
2815	500	6000	5	100	22.038	4	10000	1300	0.15	0.013185	0.0229069	0.00548656	[]
2818	500	6000	4	100	24.2096	4	10000	1300	0.15	0.000400879	0.0207344	0.00375473	[]
2819	500	6000	4.5	100	24.2096	4	10000	1300	0.15	0.00556021	0.0224411	0.00575791	[]
2820	500	6000	5	100	24.2096	4	10000	1300	0.15	0.013256	0.0225044	0.00518135	[]
2823	500	6000	4	100	26.5953	4	10000	1300	0.15	0.000387606	0.0204246	0.0036573	[]
2824	500	6000	4.5	100	26.5953	4	10000	1300	0.15	0.00555145	0.0220249	0.00547116	[]
2825	500	6000	5	100	26.5953	4	10000	1300	0.15	0.013242	0.0220541	0.0048491	[]
2828	500	6000	4	100	29.216	4	10000	1300	0.15	0.000391547	0.0201219	0.00362145	[]
2829	500	6000	4.5	100	29.216	4	10000	1300	0.15	0.00559815	0.0215767	0.00515492	[]
2830	500	6000	5	100	29.216	4	10000	1300	0.15	0.013241	0.0215609	0.00448392	[]
2833	500	6000	4	100	32.095	4	10000	1300	0.15	0.000388343	0.0197764	0.00355706	[]
2834	500	6000	4.5	100	32.095	4	10000	1300	0.15	0.00553083	0.0210675	0.00481368	[]
2835	500	6000	5	100	32.095	4	10000	1300	0.15	0.0132569	0.0210209	0.0040824	[]
2838	500	6000	4	100	35.2577	4	10000	1300	0.15	0.000391899	0.0194116	0.00351312	[]
2839	500	6000	4.5	100	35.2577	4	10000	1300	0.15	0.00555973	0.0205234	0.00443462	[]
2840	500	6000	5	100	35.2577	4	10000	1300	0.15	0.0131678	0.0204188	0.00364652	[]
2842	500	6000	3.5	100	38.732	4	10000	1300	0.15	0	0.0183205	3.94591e-05	[]
2843	500	6000	4	100	38.732	4	10000	1300	0.15	0.000391521	0.0190046	0.00345262	[]
2844	500	6000	4.5	100	38.732	4	10000	1300	0.15	0.00555381	0.0199214	0.00402184	[]
2845	500	6000	5	100	38.732	4	10000	1300	0.15	0.0132296	0.0197714	0.00316102	[]
2847	500	6000	3.5	100	42.5487	4	10000	1300	0.15	0	0.0178712	8.22709e-05	[]
2848	500	6000	4	100	42.5487	4	10000	1300	0.15	0.000389052	0.0185585	0.00338719	[]
2849	500	6000	4.5	100	42.5487	4	10000	1300	0.15	0.00557701	0.0192648	0.00356725	[]
2850	500	6000	5	100	42.5487	4	10000	1300	0.15	0.0132216	0.0190542	0.00263192	[]
2852	500	6000	3.5	100	46.7415	4	10000	1300	0.15	0	0.017388	0.000132782	[]
2853	500	6000	4	100	46.7415	4	10000	1300	0.15	0.000396205	0.018084	0.00334162	[]
2854	500	6000	4.5	100	46.7415	4	10000	1300	0.15	0.00551465	0.018534	0.00307917	[]
2855	500	6000	5	100	46.7415	4	10000	1300	0.15	0.0132147	0.018267	0.0020514	[]
2857	500	6000	3.5	100	51.3474	4	10000	1300	0.15	0	0.0168661	0.000189442	[]
2858	500	6000	4	100	51.3474	4	10000	1300	0.15	0.000396687	0.017556	0.00327836	[]
2859	500	6000	4.5	100	51.3474	4	10000	1300	0.15	0.00553378	0.0177433	0.00253605	[]
2860	500	6000	5	100	51.3474	4	10000	1300	0.15	0.0131494	0.0173984	0.00141861	[]
2862	500	6000	3.5	100	56.4073	4	10000	1300	0.15	0	0.0163007	0.000251544	[]
2863	500	6000	4	100	56.4073	4	10000	1300	0.15	0.000388495	0.0169713	0.00320056	[]
2864	500	6000	4.5	100	56.4073	4	10000	1300	0.15	0.00550457	0.0168714	0.0019497	[]
2865	500	6000	5	100	56.4073	4	10000	1300	0.15	0.0131766	0.0164529	0.000718282	[]
2867	500	6000	3.5	100	61.9657	4	10000	1300	0.15	0	0.0156868	0.000319724	[]
2868	500	6000	4	100	61.9657	4	10000	1300	0.15	0.000392363	0.0163464	0.00314191	[]
2869	500	6000	4.5	100	61.9657	4	10000	1300	0.15	0.00547893	0.015917	0.00130969	[]
2870	500	6000	5	100	61.9657	4	10000	1300	0.15	0.0130754	0.0154054	-3.93701e-05	[]
2872	500	6000	3.5	100	68.0719	4	10000	1300	0.15	0	0.0150192	0.000393689	[]
2873	500	6000	4	100	68.0719	4	10000	1300	0.15	0.000386426	0.0156571	0.00307231	[]
2874	500	6000	4.5	100	68.0719	4	10000	1300	0.15	0.00551001	0.0148767	0.0006	[]
2875	500	6000	5	100	68.0719	4	10000	1300	0.15	0.0131342	0.0142688	-0.000883442	[]
2877	500	6000	3.5	100	74.7798	4	10000	1300	0.15	0	0.0142923	0.000473081	[]
2878	500	6000	4	100	74.7798	4	10000	1300	0.15	0.000387318	0.0149115	0.00301128	[]
2879	500	6000	4.5	100	74.7798	4	10000	1300	0.15	0.00548047	0.0137326	-0.000159899	[]
2880	500	6000	5	100	74.7798	4	10000	1300	0.15	0.0131331	0.0130167	-0.00180316	[]
2883	500	6000	4	100	82.1486	4	10000	1300	0.15	0.000389775	0.0140991	0.00295109	[]
2884	500	6000	4.5	100	82.1486	4	10000	1300	0.15	0.00550954	0.0124842	-0.00100299	[]
2885	500	6000	5	100	82.1486	4	10000	1300	0.15	0.0131672	0.0116456	-0.00281473	[]
2887	500	6000	3.5	100	90.2437	4	10000	1300	0.15	0	0.0126368	0.000650297	[]
2888	500	6000	4	100	90.2437	4	10000	1300	0.15	0.000399783	0.013215	0.00289066	[]
2889	500	6000	4.5	100	90.2437	4	10000	1300	0.15	0.00546884	0.0111154	-0.00189817	[]
2890	500	6000	5	100	90.2437	4	10000	1300	0.15	0.0130558	0.010132	-0.00390551	[]
2892	500	6000	3.5	100	99.1364	4	10000	1300	0.15	0	0.0116951	0.000747884	[]
2893	500	6000	4	100	99.1364	4	10000	1300	0.15	0.000386085	0.0122484	0.00283899	[]
2894	500	6000	4.5	100	99.1364	4	10000	1300	0.15	0.00554549	0.00962108	-0.00291331	[]
2895	500	6000	5	100	99.1364	4	10000	1300	0.15	0.013102	0.00848306	-0.00511953	[]
2897	500	6000	3.5	100	108.905	4	10000	1300	0.15	0	0.0106678	0.000850809	[]
2898	500	6000	4	100	108.905	4	10000	1300	0.15	0.000395634	0.0111968	0.00277844	[]
2899	500	6000	4.5	100	108.905	4	10000	1300	0.15	0.00552764	0.0079867	-0.00397763	[]
2900	500	6000	5	100	108.905	4	10000	1300	0.15	0.0130606	0.00666976	-0.00643592	[]
2902	500	6000	3.5	100	119.637	4	10000	1300	0.15	0	0.00954719	0.000961187	[]
2903	500	6000	4	100	119.637	4	10000	1300	0.15	0.000389413	0.0100551	0.00273674	[]
2904	500	6000	4.5	100	119.637	4	10000	1300	0.15	0.00553352	0.00620242	-0.00513932	[]
2905	500	6000	5	100	119.637	4	10000	1300	0.15	0.0130304	0.00468354	-0.00787707	[]
2907	500	6000	3.5	100	131.426	4	10000	1300	0.15	0	0.00832475	0.00107688	[]
2908	500	6000	4	100	131.426	4	10000	1300	0.15	0.000384854	0.00881401	0.00270134	[]
2909	500	6000	4.5	100	131.426	4	10000	1300	0.15	0.00543045	0.00426756	-0.00632508	[]
2910	500	6000	5	100	131.426	4	10000	1300	0.15	0.0130184	0.0025084	-0.00945566	[]
2912	500	6000	3.5	100	144.377	4	10000	1300	0.15	0	0.00699158	0.00119951	[]
2913	500	6000	4	100	144.377	4	10000	1300	0.15	0.000383334	0.00746361	0.00266846	[]
2914	500	6000	4.5	100	144.377	4	10000	1300	0.15	0.00544159	0.00215236	-0.00766599	[]
2915	500	6000	5	100	144.377	4	10000	1300	0.15	0.0129764	0.000125168	-0.0111739	[]
2917	500	6000	3.5	100	158.604	4	10000	1300	0.15	0	0.00553801	0.00132832	[]
2918	500	6000	4	100	158.604	4	10000	1300	0.15	0.000381023	0.00599674	0.00264462	[]
2919	500	6000	4.5	100	158.604	4	10000	1300	0.15	0.00544552	-0.000146163	-0.0090953	[]
2920	500	6000	5	100	158.604	4	10000	1300	0.15	0.0129642	-0.00248256	-0.013056	[]
2922	500	6000	3.5	100	174.233	4	10000	1300	0.15	0	0.00395382	0.00146385	[]
2923	500	6000	4	100	174.233	4	10000	1300	0.15	0.000384886	0.00439798	0.00261343	[]
2924	500	6000	4.5	100	174.233	4	10000	1300	0.15	0.0054757	-0.00264746	-0.0106424	[]
2925	500	6000	5	100	174.233	4	10000	1300	0.15	0.0129197	-0.00533614	-0.0150999	[]
2926	500	6000	3	100	191.402	4	10000	1300	0.15	0	0.00342149	5.17848e-05	[]
2927	500	6000	3.5	100	191.402	4	10000	1300	0.15	0	0.00222811	0.00160641	[]
2928	500	6000	4	100	191.402	4	10000	1300	0.15	0.000384372	0.00266542	0.00259938	[]
2929	500	6000	4.5	100	191.402	4	10000	1300	0.15	0.00545301	-0.00533863	-0.0122209	[]
2930	500	6000	5	100	191.402	4	10000	1300	0.15	0.0128743	-0.00845574	-0.0173252	[]
2931	500	6000	3	100	210.263	4	10000	1300	0.15	0	0.00164191	0.000195789	[]
2932	500	6000	3.5	100	210.263	4	10000	1300	0.15	0	0.000349268	0.00175543	[]
2933	500	6000	4	100	210.263	4	10000	1300	0.15	0.000389347	0.000778788	0.002576	[]
2934	500	6000	4.5	100	210.263	4	10000	1300	0.15	0.00544315	-0.00824283	-0.0138798	[]
2935	500	6000	5	100	210.263	4	10000	1300	0.15	0.0129183	-0.0118649	-0.0197753	[]
2936	500	6000	3	100	230.983	4	10000	1300	0.15	0	-0.000288282	0.000354824	[]
2937	500	6000	3.5	100	230.983	4	10000	1300	0.15	0	-0.00169486	0.00191146	[]
2938	500	6000	4	100	230.983	4	10000	1300	0.15	0.000382996	-0.00125326	0.00259736	[]
2939	500	6000	4.5	100	230.983	4	10000	1300	0.15	0.00539964	-0.0113383	-0.0155279	[]
2940	500	6000	5	100	230.983	4	10000	1300	0.15	0.0128283	-0.0155835	-0.0223878	[]
2941	500	6000	3	100	253.744	4	10000	1300	0.15	0	-0.00238278	0.000527041	[]
2942	500	6000	3.5	100	253.744	4	10000	1300	0.15	0	-0.0039171	0.00207479	[]
2943	500	6000	4	100	253.744	4	10000	1300	0.15	0.000388035	-0.00430917	-0.00100807	1848.24
2944	500	6000	4.5	100	253.744	4	10000	1300	0.15	0.00536491	-0.0146407	-0.0171902	[]
2945	500	6000	5	100	253.744	4	10000	1300	0.15	0.0127713	-0.0196375	-0.0252291	[]
2946	500	6000	3	100	278.749	4	10000	1300	0.15	0	-0.00370255	1.13242e-22	2520.93
2947	500	6000	3.5	100	278.749	4	10000	1300	0.15	0	-0.0049385	1.80569e-22	1362.86
2948	500	6000	4	100	278.749	4	10000	1300	0.15	0.000385406	-0.00500357	-0.00155695	1303.72
2949	500	6000	4.5	100	278.749	4	10000	1300	0.15	0.00550784	-0.0177223	-0.0189631	4379.84
2950	500	6000	5	100	278.749	4	10000	1300	0.15	0.0127412	-0.0240518	-0.0283105	[]
2951	500	6000	3	100	306.217	4	10000	1300	0.15	0	-0.00338228	-6.0471e-22	1018.22
2952	500	6000	3.5	100	306.217	4	10000	1300	0.15	0	-0.00501606	-4.6752e-23	826.637
2953	500	6000	4	100	306.217	4	10000	1300	0.15	0.000387574	-0.0054487	-0.0018446	1027.61
2954	500	6000	4.5	100	306.217	4	10000	1300	0.15	0.00547043	-0.0196777	-0.0200594	3545.13
2955	500	6000	5	100	306.217	4	10000	1300	0.15	0.0126718	-0.0288435	-0.0316047	[]
2956	500	6000	3	100	336.392	4	10000	1300	0.15	0	-0.00348964	-3.32155e-22	739.677
2957	500	6000	3.5	100	336.392	4	10000	1300	0.15	0	-0.00512688	-2.33752e-22	621.389
2958	500	6000	4	100	336.392	4	10000	1300	0.15	0.000385305	-0.00575662	-0.00200095	842.671
2959	500	6000	4.5	100	336.392	4	10000	1300	0.15	0.00544429	-0.0211607	-0.0208447	2971.14
2960	500	6000	5	100	336.392	4	10000	1300	0.15	0.0130346	-0.0324716	-0.0338497	4561.8
2961	500	6000	3	100	369.54	4	10000	1300	0.15	0	-0.0035905	-7.15692e-22	584.341
2962	500	6000	3.5	100	369.54	4	10000	1300	0.15	0	-0.00522099	1.42477e-22	497.786
2963	500	6000	4	100	369.54	4	10000	1300	0.15	0.000387064	-0.00600526	-0.00212302	709.535
2964	500	6000	4.5	100	369.54	4	10000	1300	0.15	0.00545529	-0.0224211	-0.0215416	2549.3
2965	500	6000	5	100	369.54	4	10000	1300	0.15	0.0129288	-0.0342501	-0.0345677	3857.67
2966	500	6000	3	100	405.955	4	10000	1300	0.15	0	-0.0036767	9.97063e-22	479.957
2967	500	6000	3.5	100	405.955	4	10000	1300	0.15	0	-0.00529949	7.62189e-22	412.033
2968	500	6000	4	100	405.955	4	10000	1300	0.15	0.000386605	-0.00620025	-0.00220607	606.275
2969	500	6000	4.5	100	405.955	4	10000	1300	0.15	0.00548439	-0.0233031	-0.0218986	2194.2
2970	500	6000	5	100	405.955	4	10000	1300	0.15	0.0128301	-0.0357036	-0.0351493	3313.79
2971	500	6000	3	100	445.958	4	10000	1300	0.15	0	-0.00374985	-1.4658e-22	403.438
2972	500	6000	3.5	100	445.958	4	10000	1300	0.15	0	-0.00536547	-4.96643e-22	348.058
2973	500	6000	4	100	445.958	4	10000	1300	0.15	0.000389196	-0.00637104	-0.002283	524.799
2974	500	6000	4.5	100	445.958	4	10000	1300	0.15	0.00543653	-0.0240834	-0.022241	1911.78
2975	500	6000	5	100	445.958	4	10000	1300	0.15	0.0128544	-0.0370206	-0.0357637	2887.77
2976	500	6000	3	100	489.904	4	10000	1300	0.15	0	-0.00381223	-5.7249e-22	344.407
2977	500	6000	3.5	100	489.904	4	10000	1300	0.15	0	-0.00542147	3.56246e-22	298.153
2978	500	6000	4	100	489.904	4	10000	1300	0.15	0.000393673	-0.00653529	-0.00237083	459.562
2979	500	6000	4.5	100	489.904	4	10000	1300	0.15	0.00556618	-0.024932	-0.0227433	1692.22
2980	500	6000	5	100	489.904	4	10000	1300	0.15	0.0130057	-0.0379863	-0.0360818	2521.21
2981	500	6000	3	100	538.179	4	10000	1300	0.15	0	-0.00386581	-7.72079e-22	297.307
2982	500	6000	3.5	100	538.179	4	10000	1300	0.15	0	-0.00546944	-4.96777e-22	258.029
2983	500	6000	4	100	538.179	4	10000	1300	0.15	0.000397848	-0.00666661	-0.00243186	404.18
2984	500	6000	4.5	100	538.179	4	10000	1300	0.15	0.00549327	-0.0254542	-0.0229232	1489.3
2985	500	6000	5	100	538.179	4	10000	1300	0.15	0.0129436	-0.0389142	-0.0364778	2222.74
2986	500	6000	3	100	591.212	4	10000	1300	0.15	0	-0.00391214	2.04746e-21	258.815
2987	500	6000	3.5	100	591.212	4	10000	1300	0.15	0	-0.00551086	-1.17773e-21	225.058
2988	500	6000	4	100	591.212	4	10000	1300	0.15	0.000395254	-0.00674639	-0.00244076	355.198
2989	500	6000	4.5	100	591.212	4	10000	1300	0.15	0.00554696	-0.0259747	-0.0231551	1321.07
2990	500	6000	5	100	591.212	4	10000	1300	0.15	0.0128652	-0.0397155	-0.0368141	1968.32
2991	500	6000	3	100	649.471	4	10000	1300	0.15	0	-0.00395245	1.68817e-22	226.794
2992	500	6000	3.5	100	649.471	4	10000	1300	0.15	0	-0.00554685	5.05353e-22	197.514
2993	500	6000	4	100	649.471	4	10000	1300	0.15	0.000392535	-0.00682349	-0.00245806	314.054
2994	500	6000	4.5	100	649.471	4	10000	1300	0.15	0.00549096	-0.0264083	-0.0233304	1174.72
2995	500	6000	5	100	649.471	4	10000	1300	0.15	0.0127684	-0.0404089	-0.0370983	1749.16
2996	500	6000	3	100	713.47	4	10000	1300	0.15	0	-0.00398771	-7.52544e-22	199.785
2997	500	6000	3.5	100	713.47	4	10000	1300	0.15	0	-0.0055783	-2.7404e-22	174.206
2998	500	6000	4	100	713.47	4	10000	1300	0.15	0.000393869	-0.00690413	-0.00248895	279.318
2999	500	6000	4.5	100	713.47	4	10000	1300	0.15	0.00553167	-0.0268072	-0.0235032	1048.54
3000	500	6000	5	100	713.47	4	10000	1300	0.15	0.0129764	-0.0410144	-0.0373425	1559.05

## Sheet: Fig. 2A
Hypothesis A: Pressurization
Water Solubility (meq)	Melt density (rho_m)	Gas Density (rho_g)	Critical overpressure (Pcrit) in MPa	dmeq/dP	drho_g/dP	Initial gas volume fraction (eps_g,0)	Initial crystal volume fraction (eps_x,0)	Change in crystal volume fraction (deps_x)	Change in gas volume fraction (deps_g)
0.05	2250	350	25	2e-10	1.5e-06	0.05	0.1	0	-0.0434
			20						-0.0354
			15						-0.0271
			10						-0.0184
			5						-0.00942

## Sheet: Fig. 2B
Hypothesis B: Magma Mixing
Water Solubility (meq)	Melt density (rho_m)	Gas Density (rho_g)	Critical overpressure (Pcrit) in MPa	dmeq/dP	drho_g/dP	Initial gas volume fraction (eps_g,0)	Initial crystal volume fraction (eps_x,0)	Change in crystal volume fraction (deps_x)	Initial chamber volume (V,0)	Initial water mass (MW,0)	End chamber volume (V,i)	End water mass (MW,i)	Change in chamber volume (dV)	Change in gas volume fraction (deps_g)
0.05	2250	350	0	2e-10	1.5e-06	0.05	0	0	500000000000	500000000000	501000000000	58332000000000	1000000000	-0.000778367
											502000000000	58356000000000	2000000000	-0.00155363
											503000000000	58380000000000	3000000000	-0.00232582
											504000000000	58404000000000	4000000000	-0.00309494
											505000000000	58428000000000	5000000000	-0.00386101

## Sheet: Fig. 2C
Hypothesis C: Increasing melt fraction
Water Solubility (meq)	Melt density (rho_m)	Gas Density (rho_g)	Critical overpressure (Pcrit)	dmeq/dP	drho_g/dP	Initial gas volume fraction (eps_g,0)	Initial crystal volume fraction (eps_x,0)	Change in crystal volume fraction	End crystal volume fraction	Change in crystal volume fraction (deps_x)	Change in gas volume fraction (deps_g)
0.05	2250	350	0	2e-10	1.5e-06	0.05	0.1	0.1	0.09	-0.01	-0.00473684
								0.2	0.08	-0.02	-0.00947368
								0.3	0.07	-0.03	-0.0142105
								0.4	0.06	-0.04	-0.0189474
								0.5	0.05	-0.05	-0.0236842

## Sheet: Fig. 3
Run Number	Initial Chamber Volume [km3]	Chamber depth [m]	Initial concentration of H2O [wt%]	Initial concentration of CO2 [ppm]	Recharge rate [kg/s]	Recharge magma H2O [wt%]	Recharge magma CO2 [ppm]	Recharge temperature [C]	Initial crystallinity [vol%]	Calculated Average Compressibility [Pa-1]	Gas volume fraction (eps_g)	Run time [yrs]	Pressure [MPa]		Run Number	Initial Chamber Volume [km3]	Chamber depth [m]	Initial concentration of H2O [wt%]	Initial concentration of CO2 [ppm]	Recharge rate [kg/s]	Recharge magma H2O [wt%]	Recharge magma CO2 [ppm]	Recharge temperature [C]	Initial crystallinity [vol%]	Compressibility [Pa-1]	Gas volume fraction (eps_g)	Run time [yrs]	Pressure [MPa]		Run Number	Initial Chamber Volume [km3]	Chamber depth [m]	Initial concentration of H2O [wt%]	Initial concentration of CO2 [ppm]	Recharge rate [kg/s]	Recharge magma H2O [wt%]	Recharge magma CO2 [ppm]	Recharge temperature [C]	Initial crystallinity [vol%]	Compressibility [Pa-1]	Gas volume fraction (eps_g)	Run time	Pressure [MPa]		Run Number	Initial Chamber Volume [km3]	Chamber depth [m]	Initial concentration of H2O [wt%]	Initial concentration of CO2 [ppm]
1	500	6000	4	100	713.47	1	500	1300	0.15	1.23e-09	0.00279704	0	158.922		2	500	6000	4.5	100	713.47	1	500	1300	0.15	1.3e-09	0.0371128	0	158.922		3	500	6000	5	100	713.47	1	500	1300	0.15	1.28e-09	0.0831509	0	158.922		199	500	6000	5	100
											0.00277357	1.1785	158.975													0.0367307	13.5955	159.079													0.0827775	12.9579	159.054
											0.00275018	2.35699	159.029													0.0363496	27.191	159.237													0.0824048	25.9159	159.185
											0.00272687	3.53549	159.082													0.0359694	40.7865	159.394													0.0820328	38.8738	159.316
											0.00262843	8.55409	159.313													0.0347097	86.0568	159.917													0.0805196	91.8044	159.849
											0.00253143	13.5727	159.547													0.0334604	131.327	160.438													0.0790174	144.735	160.38
											0.00243592	18.5913	159.785													0.0322217	176.597	160.958													0.0775265	197.665	160.906
											0.0023419	23.6099	160.027													0.0309938	221.868	161.478													0.0760469	250.596	161.429
											0.00209777	37.0437	160.693													0.0289598	297.775	162.348													0.0732097	353.257	162.433
											0.00186472	50.4775	161.385													0.0269575	373.683	163.217													0.0704153	455.918	163.423
											0.00168675	61.198	161.956													0.0249878	449.591	164.088													0.0676641	558.579	164.398
											0.00151593	71.9184	162.543													0.0230519	525.499	164.962													0.0649562	661.241	165.358
											0.00135224	82.6388	163.145													0.0211511	601.406	165.843													0.0601597	847.271	167.06
											0.00122341	91.4225	163.65													0.0190682	686.337	166.842													0.0555063	1033.3	168.712
											0.00109928	100.206	164.164													0.0170346	771.268	167.861													0.0509961	1219.33	170.314
											0.000979779	108.99	164.686													0.0150544	856.199	168.91													0.0466294	1405.36	171.867
											0.000864834	117.773	165.217													0.013133	941.129	170.004													0.0424065	1591.39	173.371
											0.000674624	133.122	166.162													0.0115923	1011.43	170.956													0.0377419	1804.68	175.04
											0.000497445	148.471	167.126													0.0114202	1019.43	171.067													0.0332673	2017.96	176.655
											0.000332617	163.819	168.105													0.0114202	1019.43	171.067													0.0289847	2231.25	178.224
											0.0001794	179.168	169.095													0.0113384	1023.25	171.121													0.0271138	2327.6	178.922
											3.70238e-05	194.516	170.092													0.0112567	1027.06	171.175													0.0271138	2327.6	178.922
											2.44429e-05	195.929	170.184													0.0111751	1030.88	171.229													0.0273011	2327.65	178.804
											0	195.929	170.184													0.0108735	1045.05	171.43													0.0274884	2327.7	178.686
											-5.66955e-25	196.603	170.271													0.0105741	1059.23	171.635													0.0276757	2327.76	178.568
											-1.13391e-24	197.277	170.356													0.0102769	1073.4	171.842													0.0287554	2328.05	177.893
											-9.2907e-21	197.951	170.442													0.009982	1087.57	172.052													0.0298354	2328.35	177.225
											-1.50403e-20	201.105	170.84													0.00936608	1117.56	172.508													0.0309157	2328.64	176.563
											-2.58282e-20	204.259	171.234													0.00876161	1147.55	172.979													0.0319961	2328.94	175.907
											-4.16546e-20	207.413	171.622													0.00816936	1177.54	173.469													0.0341163	2329.52	174.637
											-5.32293e-20	210.567	172.007													0.00759019	1207.52	173.979													0.0362362	2330.1	173.387
											-6.35822e-20	217.489	172.836													0.00702506	1237.51	174.511													0.0383552	2330.68	172.156
											-5.33104e-20	224.412	173.644													0.00598603	1294.93	175.603													0.0404731	2331.26	170.942
											-2.2414e-20	231.334	174.433													0.00501039	1352.35	176.807													0.0425895	2331.85	169.744
											-4.52277e-20	238.256	175.203													0.00426953	1399.06	177.882													0.0453917	2332.62	168.179
											-5.97118e-20	253.067	176.79													0.00373273	1435.15	178.777													0.0481903	2333.39	166.64
											-8.41251e-20	267.878	178.299													0.00365167	1440.8	178.922													0.0509849	2334.16	165.124
											-9.33881e-20	274.206	178.922													0.00365167	1440.8	178.922													0.0537751	2334.93	163.631
											-9.33881e-20	274.206	178.922													0.00367856	1440.81	178.865													0.0565606	2335.7	162.16
											-9.33881e-20	274.216	178.742													0.00370551	1440.82	178.808													0.0605209	2336.79	160.099
											4.44753e-20	274.225	178.562													0.00373252	1440.83	178.752													0.0628153	2337.43	158.922
											1.82339e-19	274.234	178.382													0.00386374	1440.87	178.482													0.0628153	2337.43	158.922
											4.06844e-19	274.272	177.645													0.00399617	1440.92	178.218													0.0624403	2350.7	159.056
											4.66906e-19	274.31	176.904													0.00412979	1440.97	177.958													0.062066	2363.97	159.191
											4.65916e-19	274.348	176.16													0.00426458	1441.02	177.703													0.0616925	2377.24	159.325
											4.5557e-19	274.386	175.411													0.00450268	1441.1	177.269													0.0601251	2433.2	159.888
											4.26833e-19	274.458	173.978													0.00474402	1441.18	176.848													0.058571	2489.15	160.447
											4.21827e-19	274.53	172.53													0.00498841	1441.26	176.44													0.0570304	2545.11	161.003
											4.26032e-19	274.601	171.065													0.00523568	1441.35	176.044													0.0555035	2601.07	161.555
											4.29117e-19	274.657	169.928													0.00589811	1441.56	175.058													0.0525056	2712.43	162.643
											2.94257e-05	274.657	169.928													0.00657642	1441.78	174.139													0.0495625	2823.8	163.716
											4.23281e-05	274.666	169.83													0.00726809	1442	173.279													0.0466746	2935.16	164.775
											5.52917e-05	274.675	169.731													0.00797102	1442.22	172.468													0.0438423	3046.53	165.819
											6.83182e-05	274.684	169.633													0.00868346	1442.43	171.701													0.0403928	3185.26	167.102
											0.000120496	274.721	169.245													0.00950273	1442.68	170.872													0.0370316	3323.99	168.365
											0.000173657	274.757	168.861													0.0103306	1442.93	170.084													0.03376	3462.73	169.612
											0.000227834	274.793	168.48													0.0111658	1443.17	169.33													0.0305798	3601.46	170.846
											0.000283048	274.829	168.104													0.0116778	1443.33	168.885													0.0274932	3740.19	172.071
											0.000389007	274.897	167.41													0.0116778	1443.33	168.885													0.0250688	3852.32	173.06
											0.000498717	274.965	166.731													0.0117536	1443.35	168.82													0.0227095	3964.46	174.053
											0.000612252	275.033	166.066													0.0118294	1443.37	168.756													0.0204182	4076.59	175.057
											0.000729669	275.101	165.416													0.0119053	1443.39	168.692													0.0186334	4166.46	175.874
											0.000851016	275.168	164.781													0.0123592	1443.52	168.311													0.016897	4256.32	176.709
											0.00111665	275.31	163.508													0.0128145	1443.66	167.938													0.0160491	4301.19	177.135
											0.00139954	275.451	162.305													0.013271	1443.79	167.57													0.0160491	4301.19	177.135
											0.00169945	275.592	161.172													0.0137286	1443.92	167.209													0.0159331	4307.38	177.194
											0.00201588	275.734	160.107													0.0145865	1444.17	166.549													0.0158174	4313.57	177.253
											0.00234808	275.875	159.11													0.0154474	1444.42	165.905													0.015702	4319.77	177.313
											0.0024149	275.903	158.922													0.0163109	1444.67	165.277													0.0152781	4342.62	177.534
											0.0024149	275.903	158.922													0.0171766	1444.92	164.662													0.0148577	4365.47	177.757
											0.00239311	277.054	158.979													0.0180441	1445.16	164.059													0.0144409	4388.33	177.983
											0.00237141	278.205	159.036													0.0191762	1445.49	163.29													0.0140278	4411.18	178.211
											0.00234979	279.356	159.093													0.0203104	1445.81	162.537													0.0131521	4460.34	178.711
											0.00225607	284.394	159.345													0.0214463	1446.13	161.798													0.0127944	4480.72	178.922
											0.0021639	289.432	159.601													0.0225836	1446.46	161.073													0.0127944	4480.72	178.922
											0.0020733	294.47	159.861													0.0237219	1446.78	160.359													0.0128743	4480.74	178.854
											0.0019843	299.508	160.125													0.0252436	1447.21	159.423													0.0129543	4480.77	178.786
											0.00176155	312.539	160.824													0.0260688	1447.44	158.922													0.0130343	4480.79	178.718
											0.001595	322.721	161.388													0.0260688	1447.44	158.922													0.0135041	4480.93	178.325
											0.00143502	332.904	161.967													0.0258462	1455.49	159.022													0.0139753	4481.06	177.938
											0.00128159	343.086	162.559													0.025624	1463.53	159.121													0.0144478	4481.2	177.558
											0.00115922	351.533	163.06													0.0254023	1471.57	159.221													0.0149214	4481.33	177.185
											0.00104125	359.98	163.57													0.0246369	1499.43	159.567													0.0157929	4481.58	176.514
											0.000927602	368.427	164.088													0.0238762	1527.29	159.914													0.0161599	4481.69	176.237
											0.0008182	376.874	164.613													0.0231205	1555.15	160.262													0.0161599	4481.69	176.237
											0.000626214	392.54	165.604													0.0223699	1583.01	160.612													0.0162629	4481.72	176.161
											0.000447825	408.206	166.613													0.0206477	1647.68	161.432													0.016366	4481.75	176.084
											0.000282263	423.872	167.638													0.018955	1712.35	162.265													0.0164691	4481.78	176.007
											0.000128702	439.538	168.672													0.0172935	1777.01	163.115													0.0170934	4481.95	175.549
											2.91297e-05	450.366	169.391													0.0156657	1841.68	163.989													0.017719	4482.13	175.098
											0	450.366	169.391													0.0143527	1894.92	164.731													0.0183456	4482.31	174.653
											0	451.03	169.477													0.0130666	1948.16	165.499													0.0189734	4482.48	174.215
											1.83894e-20	451.693	169.563													0.0120199	1992.41	166.163													0.0201816	4482.83	173.389
											1.83894e-20	452.356	169.649													0.0120199	1992.41	166.163													0.0213927	4483.17	172.583
											4.14186e-20	455.458	170.048													0.0119367	1995.97	166.217													0.0226061	4483.51	171.793
											3.04829e-20	458.559	170.442													0.0118537	1999.52	166.272													0.0238212	4483.85	171.019
											2.23655e-20	461.661	170.832													0.0117709	2003.08	166.327													0.0250378	4484.19	170.257
											1.70664e-20	464.763	171.217													0.0114643	2016.29	166.532													0.0265695	4484.62	169.317
											1.23746e-20	471.576	172.048													0.0111596	2029.5	166.74													0.0281024	4485.05	168.394
											1.83342e-20	478.389	172.859													0.0108571	2042.71	166.951													0.0296362	4485.47	167.487
											-1.84519e-21	485.202	173.651													0.0105567	2055.93	167.164													0.0311705	4485.9	166.594
											2.54174e-20	492.015	174.423													0.00992761	2083.93	167.628													0.0327049	4486.33	165.713
											4.17597e-20	506.589	176.016													0.00930922	2111.93	168.108													0.0347846	4486.91	164.539
											2.70656e-20	521.163	177.531													0.00870232	2139.94	168.606													0.0368637	4487.49	163.384
											1.24245e-20	535.196	178.922													0.00810775	2167.94	169.124													0.0389418	4488.07	162.247
											1.24245e-20	535.196	178.922													0.00752642	2195.94	169.665													0.0410184	4488.65	161.128
											1.24245e-20	535.205	178.742													0.00621019	2262.17	171.051													0.0430933	4489.24	160.024
											1.24245e-20	535.215	178.561													0.00525114	2313.7	172.251													0.0451905	4489.82	158.922
											1.24245e-20	535.224	178.38													0.00446256	2358.95	173.411													0.0451905	4489.82	158.922
											1.24245e-20	535.262	177.642													0.00390444	2393.09	174.357													0.0447487	4505.79	159.087
											1.24245e-20	535.3	176.9													0.00338035	2427.23	175.368													0.0443081	4521.75	159.253
											1.24245e-20	535.338	176.154													0.00299079	2454.26	176.216													0.0438687	4537.71	159.418
											-5.04571e-21	535.376	175.404													0.00262431	2481.29	177.105													0.0424718	4588.73	159.944
											-2.45023e-20	535.449	173.968													0.00228125	2508.31	178.033													0.041087	4639.75	160.469
											-3.66187e-20	535.521	172.516													0.00198522	2533.28	178.922													0.0397148	4690.76	160.992
											-4.10943e-20	535.593	171.048													0.00198522	2533.28	178.922													0.0383553	4741.78	161.514
											-5.07299e-20	535.666	169.563													0.00200449	2533.29	178.855													0.0370086	4792.8	162.034
											-5.39108e-20	535.687	169.117													0.00202382	2533.3	178.787													0.035675	4843.82	162.553
											2.85776e-05	535.687	169.117													0.00204321	2533.31	178.72													0.0343545	4894.84	163.071
											4.14579e-05	535.696	169.017													0.00213002	2533.34	178.426													0.0330472	4945.85	163.588
											5.43992e-05	535.706	168.917													0.00221792	2533.38	178.135													0.0316746	5000	164.137
											6.74031e-05	535.715	168.818													0.00230692	2533.42	177.849
											0.0001194	535.751	168.427													0.00239702	2533.46	177.567
											0.000172374	535.788	168.039													0.00268853	2533.58	176.705
											0.000226358	535.824	167.655													0.00292059	2533.67	176.069
											0.000281371	535.861	167.275													0.00315851	2533.77	175.458
											0.00038712	535.929	166.573													0.00340203	2533.86	174.869
											0.000496612	535.997	165.886													0.00365088	2533.95	174.303
											0.000609923	536.066	165.213													0.00402384	2534.09	173.514
											0.000727115	536.134	164.555													0.00440674	2534.23	172.766
											0.000848235	536.202	163.912													0.00479871	2534.36	172.058
											0.00111084	536.343	162.634													0.0051989	2534.5	171.386
											0.00139042	536.484	161.425													0.00560655	2534.64	170.746
											0.00168678	536.625	160.286													0.00621969	2534.84	169.857
											0.00199947	536.766	159.214													0.00684543	2535.04	169.024
											0.00209127	536.806	158.922													0.00748198	2535.24	168.24
											0.00209127	536.806	158.922													0.0081278	2535.44	167.498
											0.00207073	537.948	158.983													0.00878157	2535.64	166.794
											0.00205028	539.09	159.044													0.00959691	2535.89	165.969
											0.00202991	540.232	159.105													0.0104209	2536.14	165.186
											0.00193901	545.385	159.383													0.0112521	2536.39	164.438
											0.00184979	550.537	159.665													0.0120894	2536.64	163.721
											0.00176228	555.689	159.951													0.0123523	2536.71	163.502
											0.00167649	560.841	160.241													0.0123523	2536.71	163.502
											0.00151272	570.978	160.822													0.0124292	2536.74	163.439
											0.00135558	581.116	161.418													0.012506	2536.76	163.376
											0.00120501	591.253	162.028													0.012583	2536.78	163.313
											0.00108849	599.416	162.528													0.0130374	2536.91	162.945
											0.000976106	607.579	163.036													0.0134931	2537.05	162.584
											0.00086779	615.742	163.551													0.0139498	2537.18	162.23
											0.000763457	623.906	164.073													0.0144076	2537.32	161.88
											0.000567053	640.173	165.13													0.0152571	2537.56	161.248
											0.000385269	656.44	166.206													0.0161092	2537.81	160.631
											0.000217188	672.706	167.295													0.0169637	2538.06	160.029
											6.18413e-05	688.973	168.394													0.0178201	2538.3	159.44
											2.83288e-05	692.657	168.643													0.0185884	2538.53	158.922
											0	692.657	168.643													0.0185884	2538.53	158.922
											0	693.31	168.729													0.0184513	2543.58	158.992
											0	693.963	168.816													0.0183144	2548.64	159.063
											0	694.616	168.902													0.0181776	2553.7	159.134
											0	697.67	169.301													0.0176888	2571.85	159.389
											0	700.723	169.696													0.0172026	2589.99	159.646
											0	703.777	170.086													0.0167192	2608.14	159.905
											8.9674e-21	706.83	170.472													0.0162388	2626.28	160.167
											1.65485e-20	713.543	171.306													0.0151064	2669.51	160.803
											9.55621e-20	720.256	172.119													0.0139922	2712.73	161.457
											1.38378e-19	726.968	172.913													0.0128975	2755.96	162.133
											1.80872e-19	733.681	173.688													0.0125	2771.87	162.388
											2.07989e-19	748.036	175.285													0.0125	2771.87	162.388
											1.83391e-19	762.392	176.806													0.0124158	2775.25	162.443
											1.21532e-19	776.747	178.255													0.0123318	2778.64	162.498
											9.35554e-20	783.591	178.922													0.0122479	2782.02	162.554
											9.35554e-20	783.591	178.922													0.0119371	2794.61	162.761
											9.35554e-20	783.6	178.741													0.0116282	2807.19	162.97
											9.35554e-20	783.609	178.56													0.0113214	2819.77	163.183
											9.35554e-20	783.619	178.379													0.0110165	2832.36	163.398
											9.35554e-20	783.657	177.639													0.0103769	2859.06	163.866
											9.35554e-20	783.695	176.896													0.0097474	2885.76	164.35
											9.35554e-20	783.734	176.148													0.0091289	2912.46	164.852
											9.35554e-20	783.772	175.396													0.00852216	2939.16	165.374
											9.35512e-20	783.845	173.957													0.00792807	2965.86	165.92
											9.13858e-20	783.917	172.503													0.00679016	3018.87	167.08
											9.13605e-20	783.99	171.032													0.00571483	3071.88	168.364
											8.48601e-20	784.063	169.544													0.00490967	3114.1	169.491
											7.79563e-20	784.12	168.353													0.00415588	3156.32	170.724
											2.82687e-05	784.12	168.353													0.00366858	3185.44	171.641
											4.11306e-05	784.13	168.253													0.00320959	3214.56	172.615
											5.40534e-05	784.139	168.152													0.00278004	3243.68	173.644
											6.70385e-05	784.148	168.051													0.00245096	3267.51	174.528
											0.000118879	784.185	167.657													0.00214222	3291.34	175.445
											0.000171692	784.221	167.266													0.00185371	3315.18	176.394
											0.000225507	784.258	166.879													0.0015851	3339.01	177.37
											0.000280345	784.295	166.495													0.00133581	3362.84	178.368
											0.000385916	784.363	165.786													0.00120748	3375.86	178.922
											0.000495222	784.432	165.091													0.00120748	3375.86	178.922
											0.000608341	784.501	164.411													0.00122411	3375.87	178.842
											0.000725337	784.569	163.745													0.00124079	3375.88	178.763
											0.000846261	784.638	163.095													0.00125754	3375.89	178.684
											0.00110633	784.779	161.812													0.00132913	3375.92	178.35
											0.00138315	784.919	160.597													0.00140178	3375.96	178.021
											0.00167655	785.06	159.451													0.0014755	3376	177.696
											0.00182404	785.128	158.922													0.00155031	3376.03	177.375
											0.00182404	785.128	158.922													0.00170689	3376.11	176.731
											0.00180438	786.276	158.987													0.00186796	3376.19	176.105
											0.00178481	787.424	159.052													0.00203347	3376.26	175.496
											0.00176532	788.573	159.118													0.00220335	3376.34	174.905
											0.00167547	793.931	159.426													0.00247706	3376.46	174.018
											0.00158747	799.29	159.738													0.00276085	3376.57	173.172
											0.00150136	804.648	160.054													0.00305426	3376.69	172.367
											0.00141713	810.007	160.375													0.00335678	3376.81	171.6
											0.00128137	818.908	160.916													0.00366789	3376.93	170.87
											0.00115073	827.81	161.467													0.00407756	3377.08	169.986
											0.00102515	836.711	162.028													0.00449923	3377.23	169.155
											0.000904521	845.613	162.598													0.00493178	3377.38	168.372
											0.000788744	854.514	163.176													0.00537412	3377.54	167.633
											0.000562678	873.047	164.402													0.00582527	3377.69	166.933
											0.000355808	891.579	165.653													0.00647269	3377.9	166.009
											0.00016674	910.112	166.92													0.00713341	3378.11	165.147
											2.82645e-05	924.833	167.934													0.00780546	3378.33	164.337
											0	924.833	167.934													0.00848715	3378.54	163.573
											-5.32535e-25	925.477	168.021													0.00917708	3378.75	162.849
											-1.06507e-24	926.12	168.107													0.00998087	3379	162.056
											-1.74517e-20	926.764	168.193													0.0107925	3379.24	161.303
											-2.82611e-20	929.773	168.593													0.0116106	3379.49	160.582
											-3.10169e-20	932.781	168.988													0.0124344	3379.73	159.891
											-2.5719e-20	935.79	169.379													0.0128757	3379.86	159.532
											-2.98196e-20	938.799	169.766													0.0128757	3379.86	159.532
											-3.29864e-20	945.418	170.602													0.0129535	3379.89	159.47
											-7.79207e-21	952.038	171.417													0.0130312	3379.91	159.408
											4.57633e-20	958.657	172.213													0.013109	3379.93	159.346
											1.2768e-19	965.276	172.99													0.0135647	3380.07	158.988
											2.29097e-19	979.429	174.592													0.0136496	3380.09	158.922
											2.621e-19	993.581	176.118													0.0136496	3380.09	158.922
											2.32419e-19	1007.73	177.572													0.0135586	3383.54	158.979
											1.82056e-19	1021.5	178.922													0.0134678	3386.99	159.035
											1.82056e-19	1021.5	178.922													0.0133771	3390.43	159.092
											1.82056e-19	1021.51	178.741													0.0130426	3403.19	159.305
											1.82056e-19	1021.52	178.56													0.0128949	3408.85	159.4
											1.82056e-19	1021.53	178.378													0.0128949	3408.85	159.4
											1.82056e-19	1021.57	177.637													0.0128099	3412.11	159.455
											1.47924e-19	1021.6	176.892													0.012725	3415.38	159.51
											1.47924e-19	1021.64	176.142													0.0126402	3418.64	159.566
											1.47924e-19	1021.68	175.389													0.0123259	3430.79	159.773
											1.57635e-19	1021.75	173.948													0.0120134	3442.93	159.984
											1.57392e-19	1021.83	172.49													0.0117029	3455.08	160.197
											1.51978e-19	1021.9	171.017													0.0113943	3467.22	160.413
											1.37641e-19	1021.97	169.526													0.010746	3493.01	160.884
											1.2343e-19	1022.05	168.018													0.0101074	3518.8	161.37
											1.19494e-19	1022.07	167.63													0.00947943	3544.6	161.874
											2.7844e-05	1022.07	167.63													0.00886277	3570.39	162.399
											4.06897e-05	1022.07	167.528													0.00825831	3596.18	162.946
											5.3596e-05	1022.08	167.427													0.00718218	3643.59	164.02
											6.65645e-05	1022.09	167.325													0.0061574	3691	165.199
											0.000118263	1022.13	166.928													0.0051918	3738.41	166.503
											0.000170928	1022.17	166.534													0.00449881	3774.66	167.597
											0.000224589	1022.2	166.143													0.00397567	3803.64	168.538
											0.000279268	1022.24	165.756													0.00348204	3832.62	169.541
											0.00038468	1022.31	165.04													0.00309702	3856.6	170.418
											0.000493819	1022.38	164.338													0.00273383	3880.58	171.338
											0.000606767	1022.45	163.651													0.00239284	3904.56	172.299
											0.000723588	1022.52	162.978													0.00207416	3928.53	173.298
											0.000844337	1022.59	162.321													0.00177759	3952.51	174.331
											0.00110218	1022.73	161.033													0.00143214	3982.95	175.685
											0.00137657	1022.87	159.812													0.00111995	4013.4	177.075
											0.00159794	1022.97	158.922													0.000838891	4043.84	178.488
											0.00159794	1022.97	158.922													0.000758848	4053.14	178.922
											0.00157889	1024.14	158.992													0.000758848	4053.14	178.922
											0.00155992	1025.31	159.062													0.00077434	4053.15	178.83
											0.00154104	1026.47	159.132													0.000789893	4053.16	178.739
											0.00145058	1032.14	159.476													0.00080551	4053.17	178.648
											0.00136221	1037.81	159.824													0.000870208	4053.21	178.277
											0.00127595	1043.47	160.176													0.00093596	4053.25	177.909
											0.00119181	1049.14	160.533													0.00100279	4053.28	177.546
											0.00105958	1058.34	161.121													0.00107071	4053.32	177.186
											0.000932769	1067.54	161.719													0.00119721	4053.39	176.542
											0.000811245	1076.74	162.326													0.00132737	4053.46	175.912
											0.000694869	1085.95	162.941													0.0014612	4053.53	175.297
											0.000583488	1095.15	163.564													0.0015987	4053.6	174.695
											0.000335181	1117.26	165.083													0.00173984	4053.67	174.108
											0.000112305	1139.38	166.624													0.00209216	4053.83	172.764
											2.78797e-05	1148.43	167.258													0.00246462	4053.99	171.502
											0	1148.43	167.258													0.00285631	4054.16	170.32
											-5.33666e-25	1149.06	167.345													0.00326608	4054.32	169.216
											-1.74882e-20	1149.7	167.431													0.0036926	4054.49	168.184
											-1.74888e-20	1150.33	167.518													0.00413446	4054.65	167.22
											-3.93821e-20	1153.3	167.918													0.00464813	4054.84	166.209
											-2.03201e-20	1156.27	168.314													0.00517742	4055.02	165.269
											-4.02598e-21	1159.23	168.706													0.00572048	4055.21	164.392
											-1.67337e-20	1162.2	169.093													0.00627561	4055.39	163.57
											-2.67102e-20	1168.73	169.93													0.00684128	4055.58	162.798
											-5.70402e-20	1175.26	170.747													0.00741615	4055.76	162.07
											-1.07724e-19	1181.8	171.545													0.00799902	4055.95	161.379
											-1.43775e-19	1188.33	172.325													0.00886497	4056.22	160.429
											-1.91887e-19	1202.29	173.931													0.00974319	4056.49	159.538
											-1.75354e-19	1216.25	175.46													0.0103898	4056.69	158.922
											-1.4432e-19	1230.22	176.919													0.0103898	4056.69	158.922
											-1.13933e-19	1244.18	178.311													0.0103245	4059.25	158.973
											-9.50159e-20	1250.51	178.922													0.0102594	4061.81	159.024
											-9.50159e-20	1250.51	178.922													0.0101944	4064.36	159.075
											-9.50154e-20	1250.52	178.741													0.00994774	4074.11	159.271
											-9.50149e-20	1250.53	178.559													0.0097027	4083.85	159.471
											-9.50144e-20	1250.54	178.377													0.00945931	4093.59	159.673
											-9.50143e-20	1250.58	177.634													0.00921764	4103.34	159.879
											-9.50163e-20	1250.62	176.888													0.00873397	4123.05	160.305
											-9.50205e-20	1250.66	176.137													0.00825799	4142.77	160.747
											-1.12018e-19	1250.7	175.382													0.00779018	4162.49	161.205
											-1.30954e-19	1250.77	173.938													0.00733105	4182.21	161.681
											-1.36357e-19	1250.84	172.478													0.00688117	4201.93	162.177
											-1.38531e-19	1250.92	171.002													0.00604283	4239.91	163.192
											-1.43531e-19	1250.99	169.509													0.00524565	4277.9	164.298
											-1.44671e-19	1251.06	167.998													0.00449449	4315.88	165.506
											-1.46826e-19	1251.11	166.941													0.00392151	4346.74	166.569
											2.72255e-05	1251.11	166.941													0.00338444	4377.6	167.71
											4.00568e-05	1251.12	166.838													0.00288513	4408.46	168.929
											5.29484e-05	1251.13	166.736													0.00242479	4439.31	170.223
											6.59021e-05	1251.14	166.634													0.0020038	4470.17	171.587
											0.00011747	1251.18	166.233													0.0016216	4501.03	173.011
											0.000169997	1251.22	165.836													0.00123875	4535.5	174.658
											0.000223517	1251.25	165.442													0.00096675	4562.79	175.99
											0.000278049	1251.29	165.052													0.000720172	4590.07	177.336
											0.000383316	1251.36	164.33													0.000496959	4617.36	178.686
											0.000492306	1251.43	163.621													0.000460069	4622.15	178.922
											0.000605098	1251.5	162.926													0.000460069	4622.15	178.922
											0.000721762	1251.57	162.247													0.00047503	4622.16	178.819
											0.000842352	1251.64	161.583													0.000490055	4622.16	178.717
											0.00109821	1251.78	160.289													0.000505148	4622.17	178.614
											0.00137043	1251.92	159.062													0.000566174	4622.21	178.207
											0.00140352	1251.93	158.922													0.00062826	4622.25	177.804
											0.00140352	1251.93	158.922													0.000691436	4622.29	177.404
											0.00138485	1253.13	158.997													0.00075572	4622.33	177.009
											0.00136627	1254.32	159.072													0.000877773	4622.4	176.287
											0.00134778	1255.52	159.148													0.00100373	4622.48	175.579
											0.00125486	1261.62	159.535													0.00113363	4622.55	174.887
											0.00116437	1267.72	159.928													0.00126751	4622.62	174.209
											0.00107632	1273.82	160.325													0.0014054	4622.69	173.547
											0.000990676	1279.92	160.726													0.001734	4622.86	172.101
											0.000860026	1289.58	161.37													0.00208316	4623.02	170.737
											0.000735189	1299.23	162.024													0.00245234	4623.19	169.457
											0.000615983	1308.88	162.685													0.00284068	4623.35	168.258
											0.000502215	1318.53	163.354													0.00324709	4623.52	167.137
											0.000393679	1328.19	164.029													0.00367028	4623.68	166.09
											0.000175976	1349.05	165.502													0.0041621	4623.87	164.999
											2.73182e-05	1364.63	166.611													0.00467124	4624.05	163.987
											0	1364.63	166.611													0.0051958	4624.24	163.045
											0	1365.26	166.698													0.00573397	4624.42	162.167
											1.71735e-20	1365.88	166.785													0.00628409	4624.61	161.344
											-1.71735e-20	1366.51	166.871													0.00684467	4624.79	160.572
											-1.69482e-20	1369.44	167.272													0.00757419	4625.03	159.648
											-4.95679e-20	1372.37	167.668													0.00819476	4625.22	158.922
											-5.49186e-20	1375.29	168.06													0.00819476	4625.22	158.922
											-5.87633e-20	1378.22	168.448													0.00814447	4627.28	158.971
											-6.2256e-20	1384.67	169.287													0.00809428	4629.33	159.021
											-2.44192e-20	1391.12	170.106													0.00804418	4631.39	159.07
											5.4747e-20	1397.57	170.906													0.00784955	4639.4	159.266
											7.21694e-20	1404.02	171.687													0.0076564	4647.42	159.464
											1.10295e-19	1417.81	173.297													0.00746477	4655.43	159.666
											6.73711e-20	1431.59	174.831													0.00727472	4663.45	159.871
											3.38752e-20	1445.38	176.293													0.00691099	4678.99	160.28
											3.15507e-20	1459.16	177.69													0.00655367	4694.52	160.702
											4.612e-20	1471.86	178.922													0.00620311	4710.06	161.139
											4.612e-20	1471.86	178.922													0.00585965	4725.6	161.592
											4.61189e-20	1471.87	178.74													0.00552364	4741.14	162.063
											-9.05306e-20	1471.88	178.558													0.00476817	4777.51	163.235
											-2.2718e-19	1471.89	178.376													0.00419591	4806.72	164.254
											-4.49741e-19	1471.93	177.632													0.00365653	4835.92	165.346
											-4.75104e-19	1471.97	176.884													0.00326171	4858.59	166.246
											-4.74067e-19	1472.01	176.132													0.00288863	4881.26	167.191
											-4.97871e-19	1472.05	175.376													0.00253774	4903.94	168.181
											-5.17054e-19	1472.12	173.929													0.00220925	4926.61	169.212
											-5.31263e-19	1472.19	172.466													0.00190304	4949.28	170.281
											-5.36733e-19	1472.27	170.987													0.00152218	4980.07	171.785
											-5.42508e-19	1472.34	169.492													0.00129636	5000	172.784
											-5.49091e-19	1472.41	167.979
											-5.53952e-19	1472.5	166.282
											2.6622e-05	1472.5	166.282
											3.94405e-05	1472.51	166.179
											5.23193e-05	1472.52	166.075
											6.52599e-05	1472.52	165.972
											0.000116708	1472.56	165.569
											0.00016911	1472.6	165.169
											0.0002225	1472.64	164.772
											0.000276897	1472.67	164.379
											0.000382036	1472.74	163.65
											0.000490891	1472.81	162.935
											0.000603544	1472.88	162.234
											0.000720065	1472.95	161.548
											0.000840512	1473.02	160.877
											0.0010946	1473.16	159.578
											0.00123445	1473.24	158.922
											0.00123445	1473.24	158.922
											0.00121597	1474.47	159.003
											0.0011976	1475.7	159.084
											0.00117933	1476.94	159.165
											0.00108148	1483.66	159.609
											0.000986548	1490.39	160.059
											0.000894534	1497.11	160.515
											0.000805392	1503.84	160.975
											0.000674316	1514.13	161.687
											0.000549621	1524.43	162.409
											0.000431056	1534.73	163.138
											0.000318356	1545.03	163.873
											0.000211252	1555.32	164.613
											3.58568e-05	1573.41	165.918
											2.67359e-05	1574.4	165.99
											0	1574.4	165.99
											0	1575.01	166.077
											-3.34394e-20	1575.63	166.163
											-3.34394e-20	1576.25	166.25
											-7.527e-20	1579.14	166.651
											-7.23018e-20	1582.03	167.048
											-6.63385e-20	1584.92	167.44
											-6.57411e-20	1587.81	167.828
											-6.50141e-20	1594.19	168.669
											-1.05448e-19	1600.56	169.49
											-1.53592e-19	1606.93	170.291
											-1.42547e-19	1613.3	171.074
											-1.33954e-19	1626.92	172.687
											-1.09172e-19	1640.54	174.225
											-1.05206e-19	1654.15	175.691
											-9.21407e-20	1667.77	177.092
											-7.35219e-20	1681.39	178.431
											-6.62988e-20	1686.53	178.922
											-6.62988e-20	1686.53	178.922
											-6.62982e-20	1686.54	178.74
											-6.62977e-20	1686.55	178.558
											2.11124e-19	1686.56	178.375
											4.2893e-19	1686.6	177.63
											6.72362e-19	1686.64	176.88
											7.33367e-19	1686.68	176.127
											7.67985e-19	1686.72	175.369
											7.44179e-19	1686.79	173.92
											7.41687e-19	1686.87	172.455
											7.54993e-19	1686.94	170.974
											7.65584e-19	1687.02	169.475
											7.72277e-19	1687.09	167.96
											7.77626e-19	1687.2	165.65
											2.68002e-05	1687.2	165.65
											3.96083e-05	1687.21	165.545
											5.24766e-05	1687.22	165.441
											6.54064e-05	1687.23	165.337
											0.000116751	1687.27	164.931
											0.000169046	1687.3	164.529
											0.000222323	1687.34	164.129
											0.000276603	1687.38	163.734
											0.000381635	1687.45	162.999
											0.000490375	1687.52	162.277
											0.000602908	1687.59	161.57
											0.000719305	1687.66	160.878
											0.000839627	1687.73	160.202
											0.00108699	1687.87	158.922
											0.00108699	1687.87	158.922
											0.00106855	1689.15	159.009
											0.00105022	1690.43	159.096
											0.001032	1691.72	159.183
											0.000925131	1699.39	159.709
											0.000822009	1707.06	160.241
											0.000722595	1714.74	160.778
											0.000626808	1722.41	161.321
											0.000492789	1733.66	162.125
											0.000366021	1744.91	162.937
											0.000246143	1756.15	163.755
											0.000132787	1767.4	164.577
											2.6904e-05	1778.51	165.391
											0	1778.51	165.391
											0	1779.12	165.478
											0	1779.73	165.564
											-1.64473e-20	1780.34	165.651
											-2.66365e-20	1783.19	166.053
											-4.561e-20	1786.05	166.45
											-5.69188e-20	1788.91	166.843
											-6.05628e-20	1791.76	167.231
											-6.41286e-20	1798.06	168.073
											-5.30352e-20	1804.36	168.895
											3.85257e-20	1810.66	169.698
											4.60336e-20	1816.95	170.483
											9.28342e-20	1830.41	172.099
											3.87177e-20	1843.87	173.64
											-2.33644e-20	1857.33	175.11
											-6.62859e-20	1870.79	176.515
											-9.58336e-20	1884.24	177.858
											-1.07481e-19	1895.34	178.922
											-1.07481e-19	1895.34	178.922
											-1.07481e-19	1895.35	178.74
											-2.45643e-19	1895.36	178.557
											-3.83805e-19	1895.37	178.374
											-6.08836e-19	1895.41	177.627
											-6.34471e-19	1895.45	176.877
											-6.33402e-19	1895.49	176.122
											-6.05629e-19	1895.53	175.363
											-5.6729e-19	1895.6	173.911
											-5.60935e-19	1895.68	172.444
											-5.66497e-19	1895.75	170.96
											-5.68226e-19	1895.83	169.459
											-5.50371e-19	1895.9	167.941
											-5.31399e-19	1896.04	165.041
											2.61012e-05	1896.04	165.041
											3.88993e-05	1896.05	164.936
											5.17574e-05	1896.06	164.831
											6.46769e-05	1896.07	164.726
											0.000115919	1896.11	164.317
											0.000168107	1896.14	163.912
											0.000221272	1896.18	163.51
											0.000275435	1896.22	163.111
											0.000380363	1896.29	162.37
											0.000488993	1896.36	161.643
											0.000601412	1896.43	160.93
											0.000717694	1896.5	160.232
											0.000837898	1896.57	159.549
											0.00095449	1896.64	158.922
											0.00095449	1896.64	158.922
											0.000935939	1897.98	159.016
											0.000917504	1899.32	159.11
											0.000899186	1900.66	159.204
											0.00077348	1910.1	159.871
											0.000653314	1919.54	160.546
											0.000561331	1927.07	161.09
											0.000472707	1934.61	161.638
											0.000387337	1942.14	162.189
											0.000305112	1949.67	162.743
											0.000145995	1965.1	163.886
											2.61395e-05	1977.57	164.812
											0	1977.57	164.812
											4.89855e-25	1978.17	164.899
											-1.60506e-20	1978.78	164.986
											-1.60501e-20	1979.38	165.072
											-3.61212e-20	1982.2	165.474
											-3.47253e-20	1985.03	165.872
											-2.79155e-20	1987.85	166.265
											-1.56918e-20	1990.67	166.654
											-5.18868e-21	1996.9	167.497
											-3.60602e-20	2003.13	168.321
											2.01417e-20	2009.35	169.125
											-2.9255e-20	2015.58	169.911
											-3.99119e-20	2028.89	171.531
											-1.31712e-19	2042.2	173.075
											-2.34636e-19	2055.5	174.549
											-2.46543e-19	2068.81	175.957
											-2.25895e-19	2082.12	177.304
											-2.03926e-19	2098.32	178.866
											-2.03741e-19	2098.92	178.922
											-2.03741e-19	2098.92	178.922
											-2.03742e-19	2098.93	178.739
											-3.44761e-19	2098.94	178.556
											-6.26799e-19	2098.95	178.373
											-9.67197e-19	2098.99	177.625
											-1.13477e-18	2099.03	176.873
											-1.16477e-18	2099.06	176.117
											-1.18059e-18	2099.1	175.357
											-1.15394e-18	2099.18	173.903
											-1.15003e-18	2099.25	172.433
											-1.15766e-18	2099.33	170.947
											-1.16564e-18	2099.4	169.444
											-1.15396e-18	2099.48	167.923
											-1.14088e-18	2099.63	164.687
											-1.14275e-18	2099.64	164.453
											2.56006e-05	2099.64	164.453
											3.83901e-05	2099.65	164.347
											5.12393e-05	2099.66	164.241
											6.41499e-05	2099.67	164.136
											0.000115298	2099.71	163.724
											0.000167388	2099.75	163.316
											0.000220451	2099.79	162.912
											0.000274509	2099.82	162.511
											0.000379343	2099.89	161.764
											0.000487876	2099.97	161.031
											0.000600192	2100.04	160.312
											0.000716368	2100.11	159.608
											0.00083606	2100.18	158.922
[truncated: 9 more columns]

## Sheet: Fig. 4
Run Number	Initial Chamber Volume [km3]	Chamber depth [km]	Initial concentration of H2O [wt%]	Initial concentration of CO2 [ppm]	Recharge rate [kg/s]	Recharge magma H2O [wt%]	Recharge magma CO2 [ppm]	Recharge temperature [C]	Initial crystallinity [vol%]	Initial Mass fraction of gas	Time until eruption [yrs]	Mean Compressibility [Pa-1]	Pressurization rate [Pa/s]*	Scaling Factor [Pa/s]*
76	10	6	4.5	100	713.47	1	1000	900	0.02	2.48471e-05	2.16208	1.29728e-09	9.25033	0.0255508
77	12.1153	6	4.5	100	713.47	1	1000	900	0.02	2.45691e-05	2.62469	1.2972e-09	7.61996	0.0210898
78	14.678	6	4.5	100	713.47	1	1000	900	0.02	2.51195e-05	3.18743	1.29717e-09	6.27464	0.0174077
79	17.7828	6	4.5	100	713.47	1	1000	900	0.02	2.4812e-05	3.87165	1.29712e-09	5.16575	0.0143684
80	21.5443	6	4.5	100	713.47	1	1000	900	0.02	2.48419e-05	4.70466	1.297e-09	4.25111	0.0118598
81	26.1016	6	4.5	100	713.47	1	1000	900	0.02	2.44684e-05	5.71915	1.29675e-09	3.49702	0.00978916
82	31.6228	6	4.5	100	713.47	1	1000	900	0.02	2.46679e-05	6.95644	1.29668e-09	2.87503	0.00808006
83	38.3119	6	4.5	100	713.47	1	1000	900	0.02	2.44759e-05	8.4663	1.29661e-09	2.36231	0.00666934
84	46.4159	6	4.5	100	713.47	1	1000	900	0.02	2.43982e-05	10.3117	1.29643e-09	1.93955	0.00550493
85	56.2341	6	4.5	100	713.47	1	1000	900	0.02	2.49165e-05	12.5715	1.29639e-09	1.5909	0.00454383
86	68.1292	6	4.5	100	713.47	1	1000	900	0.02	2.48344e-05	15.3421	1.29622e-09	1.3036	0.00375052
87	82.5404	6	4.5	100	713.47	1	1000	900	0.02	2.48149e-05	18.7484	1.29598e-09	1.06676	0.00309571
88	100	6	4.5	100	713.47	1	1000	900	0.02	2.49742e-05	22.9486	1.29584e-09	0.871511	0.00255524
89	121.153	6	4.5	100	713.47	1	1000	900	0.02	2.48888e-05	28.1455	1.29559e-09	0.710594	0.00210912
90	146.78	6	4.5	100	713.47	1	1000	900	0.02	2.48768e-05	34.6057	1.29543e-09	0.57794	0.00174089
91	177.828	6	4.5	100	713.47	1	1000	900	0.02	2.46617e-05	42.6816	1.29514e-09	0.468586	0.00143695
92	215.443	6	4.5	100	713.47	1	1000	900	0.02	2.48842e-05	52.8557	1.29644e-09	0.378389	0.00118608
93	261.016	6	4.5	100	713.47	1	1000	900	0.02	2.51072e-05	65.794	1.29445e-09	0.303979	0.000979004
94	316.228	6	4.5	100	713.47	1	1000	900	0.02	2.46744e-05	82.4541	1.29394e-09	0.242559	0.000808081
95	383.119	6	4.5	100	713.47	1	1000	900	0.02	2.47079e-05	104.297	1.29322e-09	0.191759	0.000667003
96	464.159	6	4.5	100	713.47	1	1000	900	0.02	2.43915e-05	133.648	1.2924e-09	0.149647	0.000550555
97	562.341	6	4.5	100	713.47	1	1000	900	0.02	2.46738e-05	174.599	1.29121e-09	0.114548	0.00045444
98	681.292	6	4.5	100	713.47	1	1000	900	0.02	2.44364e-05	235.294	1.28948e-09	0.0850001	0.000375106
99	825.404	6	4.5	100	713.47	1	1000	900	0.02	2.43371e-05	336.14	1.28662e-09	0.0594991	0.000309626
100	1000	6	4.5	100	713.47	1	1000	900	0.02	2.3403e-05	561.528	1.28393e-09	0.0356171	0.000255585
101	10	6	5	100	713.47	1	1000	900	0.02	0.00295119	[]	1.33638e-09	0.660723	0.0245621
102	12.1153	6	5	100	713.47	1	1000	900	0.02	0.00295277	[]	1.33633e-09	0.545608	0.0202782
103	14.678	6	5	100	713.47	1	1000	900	0.02	0.0029424	[]	1.33541e-09	0.451721	0.0167441
104	17.7828	6	5	100	713.47	1	1000	900	0.02	0.00293353	[]	1.33536e-09	0.373867	0.013826
105	21.5443	6	5	100	713.47	1	1000	900	0.02	0.00295843	[]	1.33534e-09	0.30704	0.0114116
106	26.1016	6	5	100	713.47	1	1000	900	0.02	0.00290409	[]	1.33522e-09	0.256923	0.00942947
107	31.6228	6	5	100	713.47	1	1000	900	0.02	0.00296377	[]	1.33527e-09	0.209154	0.00777899
108	38.3119	6	5	100	713.47	1	1000	900	0.02	0.00297464	[]	1.33521e-09	0.172325	0.00642227
109	46.4159	6	5	100	713.47	1	1000	900	0.02	0.00291671	[]	1.33506e-09	0.144337	0.00530775
110	56.2341	6	5	100	713.47	1	1000	900	0.02	0.00294428	[]	1.33501e-09	0.118426	0.00438126
111	68.1292	6	5	100	713.47	1	1000	900	0.02	0.00289471	[]	1.33392e-09	0.0990026	0.00362097
112	82.5404	6	5	100	713.47	1	1000	900	0.02	0.00290626	[]	1.33383e-09	0.0815123	0.00298988
113	100	6	5	100	713.47	1	1000	900	0.02	0.0028905	[]	1.33367e-09	0.0675762	0.00247011
114	121.153	6	5	100	713.47	1	1000	900	0.02	0.00294484	[]	1.3336e-09	0.0550243	0.00203837
115	146.78	6	5	100	713.47	1	1000	900	0.02	0.00291705	[]	1.32628e-09	0.0457164	0.00168458
116	177.828	6	5	100	713.47	1	1000	900	0.02	0.00288694	[]	1.32304e-09	0.0380099	0.00139251
117	215.443	6	5	100	713.47	1	1000	900	0.02	0.00293154	[]	1.323e-09	0.0309748	0.00114956
118	261.016	6	5	100	713.47	1	1000	900	0.02	0.00294834	497.033	1.24591e-09	0.0402388	0.00108395
119	316.228	6	5	100	713.47	1	1000	900	0.02	0.0029104	[]	1.32068e-09	0.0211186	0.000785527
120	383.119	6	5	100	713.47	1	1000	900	0.02	0.00293827	[]	1.32046e-09	0.0172344	0.000649049
121	464.159	6	5	100	713.47	1	1000	900	0.02	0.00289774	[]	1.31909e-09	0.0142906	0.00053731
122	562.341	6	5	100	713.47	1	1000	900	0.02	0.00299269	[]	1.31943e-09	0.0114114	0.000443563
123	681.292	6	5	100	713.47	1	1000	900	0.02	0.00289102	[]	1.31658e-09	0.00955851	0.00036838
124	825.404	6	5	100	713.47	1	1000	900	0.02	0.00286204	2121.87	1.23952e-09	0.00942567	0.000343522
125	1000	6	5	100	713.47	1	1000	900	0.02	0.00290159	[]	1.30843e-09	0.00621556	0.000254487
201	10	6	4.5	100	713.47	1	1000	1300	0.02	2.44815e-05	1.87953	1.31037e-09	10.641	0.0255409
202	12.1153	6	4.5	100	713.47	1	1000	1300	0.02	2.45863e-05	2.28118	1.31042e-09	8.7674	0.0210816
203	14.678	6	4.5	100	713.47	1	1000	1300	0.02	2.47003e-05	2.76928	1.31047e-09	7.2221	0.0174009
204	17.7828	6	4.5	100	713.47	1	1000	1300	0.02	2.49702e-05	3.36282	1.30029e-09	5.94739	0.0143628
205	21.5443	6	4.5	100	713.47	1	1000	1300	0.02	2.47562e-05	4.08463	1.31018e-09	4.8964	0.0118552
206	26.1016	6	4.5	100	713.47	1	1000	1300	0.02	2.44315e-05	4.96318	1.31007e-09	4.02967	0.0097853
207	31.6228	6	4.5	100	713.47	1	1000	1300	0.02	2.50025e-05	6.03404	1.31019e-09	3.31453	0.00807688
208	38.3119	6	4.5	100	713.47	1	1000	1300	0.02	2.34159e-05	7.33807	1.31028e-09	2.72551	0.00666664
209	46.4159	6	4.5	100	713.47	1	1000	1300	0.02	2.46015e-05	8.93242	1.31002e-09	2.23904	0.00550273
210	56.2341	6	4.5	100	713.47	1	1000	1300	0.02	2.43743e-05	10.8799	1.3098e-09	1.83825	0.00454198
211	68.1292	6	4.5	100	713.47	1	1000	1300	0.02	2.48299e-05	13.2654	1.31005e-09	1.50768	0.00374899
212	82.5404	6	4.5	100	713.47	1	1000	1300	0.02	2.44666e-05	16.1906	1.31032e-09	1.23528	0.00309443
213	100	6	4.5	100	713.47	1	1000	1300	0.02	2.48631e-05	19.7901	1.30968e-09	1.01061	0.00255417
214	121.153	6	4.5	100	713.47	1	1000	1300	0.02	2.45966e-05	24.2291	1.3101e-09	0.825454	0.00210822
215	146.78	6	4.5	100	713.47	1	1000	1300	0.02	2.47363e-05	29.7276	1.30807e-09	0.672777	0.00174014
216	177.828	6	4.5	100	713.47	1	1000	1300	0.02	2.40343e-05	36.5667	1.3081e-09	0.546946	0.00143631
217	215.443	6	4.5	100	713.47	1	1000	1300	0.02	2.48666e-05	45.136	1.30782e-09	0.443106	0.00118555
218	261.016	6	4.5	100	713.47	1	1000	1300	0.02	2.49242e-05	55.9456	1.30789e-09	0.35749	0.000978554
219	316.228	6	4.5	100	713.47	1	1000	1300	0.02	2.49695e-05	69.7271	1.30813e-09	0.286833	0.000807701
220	383.119	6	4.5	100	713.47	1	1000	1300	0.02	2.46955e-05	87.5388	1.30797e-09	0.22847	0.000666675
221	464.159	6	4.5	100	713.47	1	1000	1300	0.02	2.50072e-05	111.012	1.30798e-09	0.180161	0.000550272
222	562.341	6	4.5	100	713.47	1	1000	1300	0.02	2.45565e-05	142.785	1.30774e-09	0.14007	0.000454188
223	681.292	6	4.5	100	713.47	1	1000	1300	0.02	2.49114e-05	187.658	1.30723e-09	0.106577	0.00037488
224	825.404	6	4.5	100	713.47	1	1000	1300	0.02	2.44004e-05	255.592	1.30692e-09	0.0782498	0.000309412
225	1000	6	4.5	100	713.47	1	1000	1300	0.02	2.46114e-05	373.845	1.306e-09	0.0534981	0.000255366
226	10	6	5	100	713.47	1	1000	1300	0.02	0.00290109	[]	1.34265e-09	0.626088	0.0241883
227	12.1153	6	5	100	713.47	1	1000	1300	0.02	0.00295245	[]	1.34273e-09	0.511209	0.0199615
228	14.678	6	5	100	713.47	1	1000	1300	0.02	0.00293283	[]	1.34268e-09	0.423852	0.016479
229	17.7828	6	5	100	713.47	1	1000	1300	0.02	0.00294641	[]	1.34267e-09	0.348978	0.0136021
230	21.5443	6	5	100	713.47	1	1000	1300	0.02	0.00290518	[]	1.3426e-09	0.290587	0.0112302
231	26.1016	6	5	100	713.47	1	1000	1300	0.02	0.00289778	[]	1.34257e-09	0.240289	0.00927059
232	31.6228	6	5	100	713.47	1	1000	1300	0.02	0.00299864	[]	1.3427e-09	0.194261	0.0076492
233	38.3119	6	5	100	713.47	1	1000	1300	0.02	0.00292051	[]	1.34256e-09	0.162958	0.00631646
234	46.4159	6	5	100	713.47	1	1000	1300	0.02	0.00290614	[]	1.34251e-09	0.134929	0.00521455
235	56.2341	6	5	100	713.47	1	1000	1300	0.02	0.00291134	[]	1.3425e-09	0.111244	0.00430447
236	68.1292	6	5	100	713.47	1	1000	1300	0.02	0.00296651	[]	1.34254e-09	0.0907821	0.00355245
237	82.5404	6	5	100	713.47	1	1000	1300	0.02	0.00291467	[]	1.34244e-09	0.0757211	0.00293329
238	100	6	5	100	713.47	1	1000	1300	0.02	0.00292155	[]	1.34241e-09	0.0623905	0.0024214
239	121.153	6	5	100	713.47	1	1000	1300	0.02	0.00293568	[]	1.34238e-09	0.0513229	0.0019988
240	146.78	6	5	100	713.47	1	1000	1300	0.02	0.00289574	[]	1.34166e-09	0.0426947	0.00165044
241	177.828	6	5	100	713.47	1	1000	1300	0.02	0.00297152	[]	1.34232e-09	0.0346601	0.00136199
242	215.443	6	5	100	713.47	1	1000	1300	0.02	0.00292151	[]	1.34158e-09	0.0288614	0.00112468
243	261.016	6	5	100	713.47	1	1000	1300	0.02	0.00294357	[]	1.34216e-09	0.0236713	0.000928392
244	316.228	6	5	100	713.47	1	1000	1300	0.02	0.00293778	[]	1.34206e-09	0.0195184	0.000766498
245	383.119	6	5	100	713.47	1	1000	1300	0.02	0.00296532	[]	1.34201e-09	0.0159708	0.000632717
246	464.159	6	5	100	713.47	1	1000	1300	0.02	0.00293936	[]	1.34185e-09	0.0131997	0.00052246
247	562.341	6	5	100	713.47	1	1000	1300	0.02	0.00293016	[]	1.34167e-09	0.0108615	0.000431392
248	681.292	6	5	100	713.47	1	1000	1300	0.02	0.00300848	[]	1.34227e-09	0.00877289	0.000356018
249	825.404	6	5	100	713.47	1	1000	1300	0.02	0.00293533	[]	1.34123e-09	0.00728103	0.000294084
250	1000	6	5	100	713.47	1	1000	1300	0.02	0.00296276	[]	1.3417e-09	0.00591182	0.000242779
326	10	6	4.5	100	713.47	4	1000	900	0.02	2.50106e-05	2.10833	1.29157e-09	9.48617	0.0255549
327	12.1153	6	4.5	100	713.47	4	1000	900	0.02	2.49311e-05	2.55936	1.29149e-09	7.81447	0.0210932
328	14.678	6	4.5	100	713.47	4	1000	900	0.02	2.48121e-05	3.10766	1.29137e-09	6.4357	0.0174104
329	17.7828	6	4.5	100	713.47	4	1000	900	0.02	2.45008e-05	3.77452	1.29128e-09	5.29868	0.0143707
330	21.5443	6	4.5	100	713.47	4	1000	900	0.02	2.4737e-05	4.5864	1.29118e-09	4.36072	0.0118617
331	26.1016	6	4.5	100	713.47	4	1000	900	0.02	2.45807e-05	5.57503	1.29108e-09	3.58743	0.00979072
332	31.6228	6	4.5	100	713.47	4	1000	900	0.02	2.48794e-05	6.78053	1.29087e-09	2.94962	0.00808136
333	38.3119	6	4.5	100	713.47	4	1000	900	0.02	2.49544e-05	8.2515	1.29071e-09	2.4238	0.00667043
334	46.4159	6	4.5	100	713.47	4	1000	900	0.02	2.46956e-05	10.0485	1.29062e-09	1.99035	0.00550582
335	56.2341	6	4.5	100	713.47	4	1000	900	0.02	2.5159e-05	12.2485	1.29035e-09	1.63285	0.00454457
336	68.1292	6	4.5	100	713.47	4	1000	900	0.02	2.50578e-05	14.945	1.29017e-09	1.33824	0.00375113
337	82.5404	6	4.5	100	713.47	4	1000	900	0.02	2.46652e-05	18.2581	1.28982e-09	1.0954	0.00309622
338	100	6	4.5	100	713.47	4	1000	900	0.02	2.48396e-05	22.3422	1.28962e-09	0.895166	0.00255565
339	121.153	6	4.5	100	713.47	4	1000	900	0.02	2.50763e-05	27.3934	1.28935e-09	0.730102	0.00210947
340	146.78	6	4.5	100	713.47	4	1000	900	0.02	2.49987e-05	33.6667	1.28912e-09	0.594058	0.00174118
341	177.828	6	4.5	100	713.47	4	1000	900	0.02	2.40604e-05	41.4984	1.28872e-09	0.481947	0.00143719
342	215.443	6	4.5	100	713.47	4	1000	900	0.02	2.49676e-05	51.3606	1.28817e-09	0.389403	0.00118628
343	261.016	6	4.5	100	713.47	4	1000	900	0.02	2.48231e-05	63.8763	1.28748e-09	0.313105	0.000979177
344	316.228	6	4.5	100	713.47	4	1000	900	0.02	2.47861e-05	79.9647	1.2869e-09	0.25011	0.000808231
345	383.119	6	4.5	100	713.47	4	1000	900	0.02	2.40562e-05	100.987	1.28599e-09	0.198045	0.000667128
346	464.159	6	4.5	100	713.47	4	1000	900	0.02	2.46619e-05	129.138	1.28457e-09	0.154873	0.000550667
347	562.341	6	4.5	100	713.47	4	1000	900	0.02	2.48207e-05	168.157	1.28297e-09	0.118937	0.000454539
348	681.292	6	4.5	100	713.47	4	1000	900	0.02	2.43904e-05	225.374	1.28021e-09	0.0887415	0.000375195
349	825.404	6	4.5	100	713.47	4	1000	900	0.02	2.47784e-05	318.441	1.27621e-09	0.062806	0.000309712
350	1000	6	4.5	100	713.47	4	1000	900	0.02	2.40582e-05	512.834	1.27355e-09	0.0389989	0.000255677
351	10	6	5	100	713.47	4	1000	900	0.02	0.00295607	[]	1.3366e-09	0.760089	0.0245356
352	12.1153	6	5	100	713.47	4	1000	900	0.02	0.00294537	[]	1.33654e-09	0.628938	0.020258
353	14.678	6	5	100	713.47	4	1000	900	0.02	0.00296791	[]	1.33655e-09	0.517047	0.01672
354	17.7828	6	5	100	713.47	4	1000	900	0.02	0.0029666	[]	1.33651e-09	0.427026	0.0138038
355	21.5443	6	5	100	713.47	4	1000	900	0.02	0.00296238	[]	1.33647e-09	0.35284	0.0113967
356	26.1016	6	5	100	713.47	4	1000	900	0.02	0.00291523	[]	1.33636e-09	0.293977	0.00941437
357	31.6228	6	5	100	713.47	4	1000	900	0.02	0.00297455	[]	1.33638e-09	0.24001	0.0077675
358	38.3119	6	5	100	713.47	4	1000	900	0.02	0.00300211	[]	1.33634e-09	0.197178	0.00641129
359	46.4159	6	5	100	713.47	4	1000	900	0.02	0.00290598	[]	1.33523e-09	0.165708	0.0052993
360	56.2341	6	5	100	713.47	4	1000	900	0.02	0.00289887	[]	1.33514e-09	0.136988	0.00437601
361	68.1292	6	5	100	713.47	4	1000	900	0.02	0.00294228	[]	1.33507e-09	0.112148	0.00361152
362	82.5404	6	5	100	713.47	4	1000	900	0.02	0.00296555	[]	1.33597e-09	0.0921436	0.00298134
363	100	6	5	100	713.47	4	1000	900	0.02	0.00297058	[]	1.33585e-09	0.0759606	0.00246178
364	121.153	6	5	100	713.47	4	1000	900	0.02	0.00292632	[]	1.3347e-09	0.0631711	0.00203407
365	146.78	6	5	100	713.47	4	1000	900	0.02	0.00290137	[]	1.3345e-09	0.0523421	0.00168043
366	177.828	6	5	100	713.47	4	1000	900	0.02	0.00299539	[]	1.33538e-09	0.0423897	0.00138621
367	215.443	6	5	100	713.47	4	1000	900	0.02	0.00295565	[]	1.33407e-09	0.0351705	0.00114554
368	261.016	6	5	100	713.47	4	1000	900	0.02	0.0029028	[]	1.33373e-09	0.0292451	0.000947004
369	316.228	6	5	100	713.47	4	1000	900	0.02	0.00293296	[]	1.33343e-09	0.0239063	0.000782015
370	383.119	6	5	100	713.47	4	1000	900	0.02	0.00293854	[]	1.33298e-09	0.0196159	0.000646116
371	464.159	6	5	100	713.47	4	1000	900	0.02	0.00297428	[]	1.3336e-09	0.0159746	0.000533654
372	562.341	6	5	100	713.47	4	1000	900	0.02	0.00289941	[]	1.33274e-09	0.0132467	0.000441677
373	681.292	6	5	100	713.47	4	1000	900	0.02	0.00289426	[]	1.33266e-09	0.0108057	0.000365276
374	825.404	6	5	100	713.47	4	1000	900	0.02	0.00292999	[]	1.32057e-09	0.00870559	0.000302001
375	1000	6	5	100	713.47	4	1000	900	0.02	0.00292764	[]	1.3159e-09	0.00701017	0.000250095
451	10	6	4.5	100	713.47	4	1000	1300	0.02	2.49141e-05	1.83881	1.30977e-09	10.8766	0.0255446
452	12.1153	6	4.5	100	713.47	4	1000	1300	0.02	2.52028e-05	2.23171	1.30938e-09	8.96176	0.0210847
453	14.678	6	4.5	100	713.47	4	1000	1300	0.02	2.49398e-05	2.709	1.30941e-09	7.38281	0.0174035
454	17.7828	6	4.5	100	713.47	4	1000	1300	0.02	2.47336e-05	3.28926	1.30946e-09	6.0804	0.0143649
455	21.5443	6	4.5	100	713.47	4	1000	1300	0.02	2.48953e-05	3.99522	1.30952e-09	5.00599	0.0118569
456	26.1016	6	4.5	100	713.47	4	1000	1300	0.02	2.45996e-05	4.85424	1.30959e-09	4.12011	0.00978674
457	31.6228	6	4.5	100	713.47	4	1000	1300	0.02	2.46781e-05	5.90079	1.30968e-09	3.38938	0.00807805
458	38.3119	6	4.5	100	713.47	4	1000	1300	0.02	2.49259e-05	7.17689	1.30944e-09	2.78672	0.00666769
459	46.4159	6	4.5	100	713.47	4	1000	1300	0.02	2.49557e-05	8.73421	1.30958e-09	2.28985	0.00550356
460	56.2341	6	4.5	100	713.47	4	1000	1300	0.02	2.50737e-05	10.6376	1.30933e-09	1.88013	0.00454268
461	68.1292	6	4.5	100	713.47	4	1000	1300	0.02	2.48933e-05	12.967	1.30954e-09	1.54237	0.00374955
462	82.5404	6	4.5	100	713.47	4	1000	1300	0.02	2.45792e-05	15.8239	1.30941e-09	1.26391	0.0030949
463	100	6	4.5	100	713.47	4	1000	1300	0.02	2.47734e-05	19.3372	1.30931e-09	1.03427	0.00255456
464	121.153	6	4.5	100	713.47	4	1000	1300	0.02	2.48608e-05	23.6697	1.30931e-09	0.844963	0.00210855
465	146.78	6	4.5	100	713.47	4	1000	1300	0.02	2.49272e-05	29.0321	1.30935e-09	0.688893	0.00174041
466	177.828	6	4.5	100	713.47	4	1000	1300	0.02	2.45485e-05	35.6988	1.30952e-09	0.560243	0.00143655
467	215.443	6	4.5	100	713.47	4	1000	1300	0.02	2.49169e-05	44.0414	1.3113e-09	0.454118	0.00118574
468	261.016	6	4.5	100	713.47	4	1000	1300	0.02	2.4515e-05	54.5532	1.30901e-09	0.366615	0.000978713
469	316.228	6	4.5	100	713.47	4	1000	1300	0.02	2.45233e-05	67.9377	1.30884e-09	0.294387	0.000807835
470	383.119	6	4.5	100	713.47	4	1000	1300	0.02	2.43946e-05	85.205	1.30884e-09	0.234728	0.00066679
471	464.159	6	4.5	100	713.47	4	1000	1300	0.02	2.47493e-05	107.897	1.30862e-09	0.185361	0.000550372
472	562.341	6	4.5	100	713.47	4	1000	1300	0.02	2.48681e-05	138.5	1.30828e-09	0.144405	0.000454278
473	681.292	6	4.5	100	713.47	4	1000	1300	0.02	2.43617e-05	181.429	1.30818e-09	0.110236	0.000374958
474	825.404	6	4.5	100	713.47	4	1000	1300	0.02	2.44388e-05	245.744	1.30796e-09	0.0813854	0.000309486
475	1000	6	4.5	100	713.47	4	1000	1300	0.02	2.42236e-05	355.048	1.30626e-09	0.0563304	0.00025544
476	10	6	5	100	713.47	4	1000	1300	0.02	0.00295162	[]	1.34243e-09	0.727873	0.0242094
477	12.1153	6	5	100	713.47	4	1000	1300	0.02	0.00290026	[]	1.34234e-09	0.606402	0.019988
478	14.678	6	5	100	713.47	4	1000	1300	0.02	0.00291953	[]	1.34235e-09	0.49888	0.0164979
479	17.7828	6	5	100	713.47	4	1000	1300	0.02	0.00291765	[]	1.34234e-09	0.411945	0.0136184
480	21.5443	6	5	100	713.47	4	1000	1300	0.02	0.00296527	[]	1.34239e-09	0.337235	0.0112393
481	26.1016	6	5	100	713.47	4	1000	1300	0.02	0.00296579	[]	1.34236e-09	0.278384	0.00927777
482	31.6228	6	5	100	713.47	4	1000	1300	0.02	0.00293695	[]	1.34232e-09	0.230912	0.00765936
483	38.3119	6	5	100	713.47	4	1000	1300	0.02	0.00293571	[]	1.34229e-09	0.190656	0.0063227
484	46.4159	6	5	100	713.47	4	1000	1300	0.02	0.00296398	[]	1.34228e-09	0.156637	0.00521878
485	56.2341	6	5	100	713.47	4	1000	1300	0.02	0.00296259	[]	1.34226e-09	0.129292	0.00430802
486	68.1292	6	5	100	713.47	4	1000	1300	0.02	0.00293793	[]	1.34219e-09	0.107166	0.00355665
487	82.5404	6	5	100	713.47	4	1000	1300	0.02	0.00296956	[]	1.3422e-09	0.0879426	0.0029356
488	100	6	5	100	713.47	4	1000	1300	0.02	0.00291139	[]	1.34207e-09	0.0733044	0.00242402
489	121.153	6	5	100	713.47	4	1000	1300	0.02	0.00292175	[]	1.34203e-09	0.0603623	0.00200098
490	146.78	6	5	100	713.47	4	1000	1300	0.02	0.00293188	[]	1.34199e-09	0.0496914	0.00165177
491	177.828	6	5	100	713.47	4	1000	1300	0.02	0.00298231	[]	1.34197e-09	0.0406318	0.00136331
492	215.443	6	5	100	713.47	4	1000	1300	0.02	0.00292733	[]	1.34184e-09	0.0338044	0.00112575
493	261.016	6	5	100	713.47	4	1000	1300	0.02	0.00295929	[]	1.34182e-09	0.0276976	0.000929221
494	316.228	6	5	100	713.47	4	1000	1300	0.02	0.00299669	[]	1.34176e-09	0.0226762	0.000767021
495	383.119	6	5	100	713.47	4	1000	1300	0.02	0.00298156	[]	1.34162e-09	0.0187107	0.000633287
496	464.159	6	5	100	713.47	4	1000	1300	0.02	0.00295551	[]	1.34146e-09	0.0154513	0.000522904
497	562.341	6	5	100	713.47	4	1000	1300	0.02	0.00293375	[]	1.34125e-09	0.012738	0.000431768
498	681.292	6	5	100	713.47	4	1000	1300	0.02	0.00296219	[]	1.34181e-09	0.0104021	0.000356431
499	825.404	6	5	100	713.47	4	1000	1300	0.02	0.0029151	[]	1.34149e-09	0.00858146	0.000294362
500	1000	6	5	100	713.47	4	1000	1300	0.02	0.00291099	[]	1.3419e-09	0.00701573	0.000243056
* plotted as logarithmic values

## Sheet: Supplementary Fig. 1
Run Number	Initial Chamber Volume [km3]	Chamber depth [m]	Initial concentration of H2O [wt%]	Initial concentration of CO2 [ppm]	Recharge rate [kg/s]	Recharge magma H2O [wt%]	Recharge magma CO2 [ppm]	Recharge temperature [C]	Initial crystallinity [vol%]	Initial Mass fraction of gas	deps_x	deps_g	Time until eruption [yrs]
43	500	6000	4	100	7.1347	1	100	1100	0.15	0.000397367	0.0230446	0.00382383	[]
44	500	6000	4.5	100	7.1347	1	100	1100	0.15	0.00557567	0.0257756	0.00774214	[]
45	500	6000	5	100	7.1347	1	100	1100	0.15	0.0132417	0.0260897	0.00753569	[]
46	500	6000	3	500	7.1347	1	100	1100	0.15	0.000345872	0.021401	0.000595807	[]
47	500	6000	3.5	500	7.1347	1	100	1100	0.15	0.00079177	0.0217435	0.00137952	[]
48	500	6000	4	500	7.1347	1	100	1100	0.15	0.00229549	0.0234708	0.00462459	[]
49	500	6000	4.5	500	7.1347	1	100	1100	0.15	0.00720785	0.0255163	0.00717985	[]
50	500	6000	5	500	7.1347	1	100	1100	0.15	0.0144037	0.0259475	0.00730554	[]
53	500	6000	4	100	713.47	1	100	1100	0.15	0.000394188	-0.0060559	-0.00274211	294.75
54	500	6000	4.5	100	713.47	1	100	1100	0.15	0.00538074	-0.0248924	-0.0327818	1540.65
55	500	6000	5	100	713.47	1	100	1100	0.15	0.0126384	-0.0385395	-0.0508621	2307.63
56	500	6000	3	500	713.47	1	100	1100	0.15	0.000341972	-0.000395809	-0.00139365	332.796
57	500	6000	3.5	500	713.47	1	100	1100	0.15	0.000785229	-0.00277998	-0.00269208	361.344
58	500	6000	4	500	713.47	1	100	1100	0.15	0.00222423	-0.00765471	-0.00886437	597.764
59	500	6000	4.5	500	713.47	1	100	1100	0.15	0.00692898	-0.0214575	-0.0295114	1445.63
60	500	6000	5	500	713.47	1	100	1100	0.15	0.0137603	-0.0346961	-0.0465954	2137.99
123	500	6000	4	100	7.1347	1	100	1300	0.15	0.000399014	0.0227536	0.00376802	[]
124	500	6000	4.5	100	7.1347	1	100	1300	0.15	0.00563898	0.0254536	0.00763665	[]
125	500	6000	5	100	7.1347	1	100	1300	0.15	0.0132945	0.0257505	0.00742649	[]
126	500	6000	3	500	7.1347	1	100	1300	0.15	0.000344925	0.0211443	0.000586187	[]
127	500	6000	3.5	500	7.1347	1	100	1300	0.15	0.00079287	0.0214765	0.00136006	[]
128	500	6000	4	500	7.1347	1	100	1300	0.15	0.00229368	0.02317	0.00455093	[]
129	500	6000	4.5	500	7.1347	1	100	1300	0.15	0.00718926	0.0251818	0.00707504	[]
130	500	6000	5	500	7.1347	1	100	1300	0.15	0.0144693	0.0256124	0.00720073	[]
133	500	6000	4	100	713.47	1	100	1300	0.15	0.000399841	-0.00753845	-0.00277297	272.795
134	500	6000	4.5	100	713.47	1	100	1300	0.15	0.00541911	-0.033322	-0.0339192	1456.9
135	500	6000	5	100	713.47	1	100	1300	0.15	0.0126722	-0.0552987	-0.0569216	2363.71
136	500	6000	3	500	713.47	1	100	1300	0.15	0.000343085	-0.00197904	-0.00141229	307.767
137	500	6000	3.5	500	713.47	1	100	1300	0.15	0.000787308	-0.00452043	-0.00272344	334.832
138	500	6000	4	500	713.47	1	100	1300	0.15	0.00224401	-0.0106743	-0.00904613	559.107
139	500	6000	4.5	500	713.47	1	100	1300	0.15	0.00693046	-0.0297576	-0.0309976	1387.95
140	500	6000	5	500	713.47	1	100	1300	0.15	0.0137844	-0.0491152	-0.0509693	2137.8
203	500	6000	4	100	7.1347	4	100	1100	0.15	0.000391129	0.022951	0.0038549	[]
204	500	6000	4.5	100	7.1347	4	100	1100	0.15	0.00553407	0.0257025	0.00782377	[]
205	500	6000	5	100	7.1347	4	100	1100	0.15	0.0132829	0.0260425	0.00761269	[]
206	500	6000	3	500	7.1347	4	100	1100	0.15	0.000345026	0.0212652	0.000603511	[]
207	500	6000	3.5	500	7.1347	4	100	1100	0.15	0.000794197	0.0216416	0.00140924	[]
208	500	6000	4	500	7.1347	4	100	1100	0.15	0.00228038	0.0233815	0.0046694	[]
209	500	6000	4.5	500	7.1347	4	100	1100	0.15	0.00716881	0.025438	0.00725227	[]
210	500	6000	5	500	7.1347	4	100	1100	0.15	0.0144529	0.0259015	0.00738142	[]
213	500	6000	4	100	713.47	4	100	1100	0.15	0.000389821	-0.00657715	-0.0027073	286.803
214	500	6000	4.5	100	713.47	4	100	1100	0.15	0.00537547	-0.0263508	-0.0300659	1399.99
215	500	6000	5	100	713.47	4	100	1100	0.15	0.0126917	-0.035888	-0.0413105	1852.59
216	500	6000	3	500	713.47	4	100	1100	0.15	0.000343021	-0.00131974	-0.00135424	316.239
217	500	6000	3.5	500	713.47	4	100	1100	0.15	0.000785257	-0.00357753	-0.00260252	344.471
218	500	6000	4	500	713.47	4	100	1100	0.15	0.00224073	-0.00873552	-0.00852571	565.685
219	500	6000	4.5	500	713.47	4	100	1100	0.15	0.00689747	-0.0226291	-0.0265842	1286.63
220	500	6000	5	500	713.47	4	100	1100	0.15	0.0138504	-0.0332049	-0.0388782	1766.62
283	500	6000	4	100	7.1347	4	100	1300	0.15	0.00040025	0.022681	0.00384152	[]
284	500	6000	4.5	100	7.1347	4	100	1300	0.15	0.00554415	0.025371	0.0077156	[]
285	500	6000	5	100	7.1347	4	100	1300	0.15	0.0131854	0.0256892	0.00750477	[]
286	500	6000	3	500	7.1347	4	100	1300	0.15	0.000346313	0.0210096	0.000596737	[]
287	500	6000	3.5	500	7.1347	4	100	1300	0.15	0.000795283	0.0213747	0.00139017	[]
288	500	6000	4	500	7.1347	4	100	1300	0.15	0.0022811	0.0230818	0.00459765	[]
289	500	6000	4.5	500	7.1347	4	100	1300	0.15	0.00719568	0.0251138	0.00715357	[]
290	500	6000	5	500	7.1347	4	100	1300	0.15	0.0145078	0.0255652	0.00727632	[]
293	500	6000	4	100	713.47	4	100	1300	0.15	0.000391464	-0.00796861	-0.0027105	265.257
294	500	6000	4.5	100	713.47	4	100	1300	0.15	0.0054428	-0.0344864	-0.0317359	1351.4
295	500	6000	5	100	713.47	4	100	1300	0.15	0.0127307	-0.0494091	-0.0460717	1889.1
296	500	6000	3	500	713.47	4	100	1300	0.15	0.000344896	-0.00276698	-0.00137775	293.7
297	500	6000	3.5	500	713.47	4	100	1300	0.15	0.00078884	-0.00519196	-0.00264422	320.527
298	500	6000	4	500	713.47	4	100	1300	0.15	0.00225394	-0.0115343	-0.00871052	530.59
299	500	6000	4.5	500	713.47	4	100	1300	0.15	0.00698491	-0.030166	-0.0281452	1245.96
300	500	6000	5	500	713.47	4	100	1300	0.15	0.0137816	-0.0452595	-0.0425718	1767.98
363	500	6000	4	100	7.1347	1	500	1100	0.15	0.000392856	0.0230375	0.00381252	[]
364	500	6000	4.5	100	7.1347	1	500	1100	0.15	0.00561329	0.0257844	0.00774863	[]
365	500	6000	5	100	7.1347	1	500	1100	0.15	0.0132539	0.026092	0.00753824	[]
366	500	6000	3	500	7.1347	1	500	1100	0.15	0.000344846	0.0214013	0.000599052	[]
367	500	6000	3.5	500	7.1347	1	500	1100	0.15	0.000797102	0.02175	0.00139674	[]
368	500	6000	4	500	7.1347	1	500	1100	0.15	0.0022801	0.023459	0.00460677	[]
369	500	6000	4.5	500	7.1347	1	500	1100	0.15	0.00714989	0.0255041	0.00717517	[]
370	500	6000	5	500	7.1347	1	500	1100	0.15	0.0144428	0.0259526	0.00730852	[]
373	500	6000	4	100	713.47	1	500	1100	0.15	0.000405425	-0.0060459	-0.00282025	297.714
374	500	6000	4.5	100	713.47	1	500	1100	0.15	0.00538729	-0.0245157	-0.032216	1517.84
375	500	6000	5	100	713.47	1	500	1100	0.15	0.0126964	-0.0381067	-0.0502401	2280.52
376	500	6000	3	500	713.47	1	500	1100	0.15	0.000341204	-0.000390297	-0.0013666	331.423
377	500	6000	3.5	500	713.47	1	500	1100	0.15	0.000787138	-0.00277062	-0.00266267	359.945
378	500	6000	4	500	713.47	1	500	1100	0.15	0.00222882	-0.00762335	-0.00879874	594.956
379	500	6000	4.5	500	713.47	1	500	1100	0.15	0.0069763	-0.0213583	-0.0293522	1439.24
380	500	6000	5	500	713.47	1	500	1100	0.15	0.013763	-0.0344017	-0.0461493	2118.93
443	500	6000	4	100	7.1347	1	500	1300	0.15	0.000398019	0.0227561	0.0037762	[]
444	500	6000	4.5	100	7.1347	1	500	1300	0.15	0.00556341	0.025442	0.00763741	[]
445	500	6000	5	100	7.1347	1	500	1300	0.15	0.0132568	0.0257482	0.00742951	[]
446	500	6000	3	500	7.1347	1	500	1300	0.15	0.000346902	0.0211459	0.000592579	[]
447	500	6000	3.5	500	7.1347	1	500	1300	0.15	0.000793593	0.0214791	0.00136849	[]
448	500	6000	4	500	7.1347	1	500	1300	0.15	0.00229637	0.0231758	0.00456364	[]
449	500	6000	4.5	500	7.1347	1	500	1300	0.15	0.0071716	0.0251792	0.00707633	[]
450	500	6000	5	500	7.1347	1	500	1300	0.15	0.0145051	0.0256169	0.00720359	[]
453	500	6000	4	100	713.47	1	500	1300	0.15	0.000393883	-0.00748308	-0.00273118	272.58
454	500	6000	4.5	100	713.47	1	500	1300	0.15	0.00540373	-0.0328494	-0.0333652	1436.79
455	500	6000	5	100	713.47	1	500	1300	0.15	0.0126512	-0.0544804	-0.0560062	2326.31
456	500	6000	3	500	713.47	1	500	1300	0.15	0.000341917	-0.00196717	-0.00138595	306.541
457	500	6000	3.5	500	713.47	1	500	1300	0.15	0.000787324	-0.0045004	-0.00268851	333.323
458	500	6000	4	500	713.47	1	500	1300	0.15	0.00225214	-0.0106454	-0.00900213	557.369
459	500	6000	4.5	500	713.47	1	500	1300	0.15	0.00692864	-0.0295056	-0.0306851	1375.89
460	500	6000	5	500	713.47	1	500	1300	0.15	0.0137465	-0.0486155	-0.0503926	2114.92
523	500	6000	4	100	7.1347	4	500	1100	0.15	0.000391712	0.0229575	0.00387092	[]
524	500	6000	4.5	100	7.1347	4	500	1100	0.15	0.00553646	0.0257049	0.00782859	[]
525	500	6000	5	100	7.1347	4	500	1100	0.15	0.0131986	0.0260356	0.00761609	[]
526	500	6000	3	500	7.1347	4	500	1100	0.15	0.000345796	0.0212665	0.000609187	[]
527	500	6000	3.5	500	7.1347	4	500	1100	0.15	0.000791227	0.0216401	0.00140842	[]
528	500	6000	4	500	7.1347	4	500	1100	0.15	0.00227542	0.0233771	0.00466425	[]
529	500	6000	4.5	500	7.1347	4	500	1100	0.15	0.00714956	0.0254347	0.00725302	[]
530	500	6000	5	500	7.1347	4	500	1100	0.15	0.0144365	0.0259008	0.00738381	[]
533	500	6000	4	100	713.47	4	500	1100	0.15	0.000392547	-0.00654671	-0.00272647	288.211
534	500	6000	4.5	100	713.47	4	500	1100	0.15	0.00538812	-0.0259758	-0.0295759	1380.07
535	500	6000	5	100	713.47	4	500	1100	0.15	0.0127393	-0.0356067	-0.0409579	1838.23
536	500	6000	3	500	713.47	4	500	1100	0.15	0.000342074	-0.00131074	-0.00132831	314.982
537	500	6000	3.5	500	713.47	4	500	1100	0.15	0.000786358	-0.0035645	-0.00257257	343.1
538	500	6000	4	500	713.47	4	500	1100	0.15	0.00222508	-0.00864436	-0.00837551	559.448
539	500	6000	4.5	500	713.47	4	500	1100	0.15	0.00700217	-0.0224948	-0.0263951	1278.97
540	500	6000	5	500	713.47	4	500	1100	0.15	0.0138058	-0.032951	-0.0385342	1752.5
603	500	6000	4	100	7.1347	4	500	1300	0.15	0.000389206	0.0226552	0.00379242	[]
604	500	6000	4.5	100	7.1347	4	500	1300	0.15	0.00557914	0.0253793	0.00772201	[]
605	500	6000	5	100	7.1347	4	500	1300	0.15	0.0132254	0.025694	0.00750708	[]
606	500	6000	3	500	7.1347	4	500	1300	0.15	0.000345749	0.0210103	0.000600993	[]
607	500	6000	3.5	500	7.1347	4	500	1300	0.15	0.000796019	0.0213763	0.0013964	[]
608	500	6000	4	500	7.1347	4	500	1300	0.15	0.00229395	0.0230962	0.00462502	[]
609	500	6000	4.5	500	7.1347	4	500	1300	0.15	0.00719685	0.025116	0.00715805	[]
610	500	6000	5	500	7.1347	4	500	1300	0.15	0.0144113	0.0255561	0.0072778	[]
613	500	6000	4	100	713.47	4	500	1300	0.15	0.000392356	-0.00793966	-0.00271615	266.138
614	500	6000	4.5	100	713.47	4	500	1300	0.15	0.00544898	-0.034001	-0.0312226	1332.37
615	500	6000	5	100	713.47	4	500	1300	0.15	0.0126915	-0.0489203	-0.0455646	1869.57
616	500	6000	3	500	713.47	4	500	1300	0.15	0.000343304	-0.00275161	-0.00135129	292.522
617	500	6000	3.5	500	713.47	4	500	1300	0.15	0.000791413	-0.00517669	-0.00262016	319.507
618	500	6000	4	500	713.47	4	500	1300	0.15	0.00225027	-0.0114633	-0.00861976	527.09
619	500	6000	4.5	500	713.47	4	500	1300	0.15	0.00700905	-0.0299847	-0.0279442	1238.49
620	500	6000	5	500	713.47	4	500	1300	0.15	0.0138211	-0.0449922	-0.0422889	1757.28
683	500	6000	4	100	7.1347	1	1000	1100	0.15	0.000391124	0.0230397	0.00382072	[]
684	500	6000	4.5	100	7.1347	1	1000	1100	0.15	0.00555823	0.0257768	0.00775154	[]
685	500	6000	5	100	7.1347	1	1000	1100	0.15	0.0132559	0.0260935	0.00754158	[]
686	500	6000	3	500	7.1347	1	1000	1100	0.15	0.000345738	0.0214026	0.000605524	[]
687	500	6000	3.5	500	7.1347	1	1000	1100	0.15	0.000797656	0.0217526	0.0014059	[]
688	500	6000	4	500	7.1347	1	1000	1100	0.15	0.00228642	0.0234666	0.00462323	[]
689	500	6000	4.5	500	7.1347	1	1000	1100	0.15	0.00720456	0.0255194	0.00718852	[]
690	500	6000	5	500	7.1347	1	1000	1100	0.15	0.0144576	0.0259556	0.00731212	[]
693	500	6000	4	100	713.47	1	1000	1100	0.15	0.000386759	-0.0059422	-0.00269114	295.6
694	500	6000	4.5	100	713.47	1	1000	1100	0.15	0.00534919	-0.0239533	-0.0313552	1482.25
695	500	6000	5	100	713.47	1	1000	1100	0.15	0.0126484	-0.037521	-0.0493802	2243.14
696	500	6000	3	500	713.47	1	1000	1100	0.15	0.000341318	-0.000383549	-0.00133416	329.782
697	500	6000	3.5	500	713.47	1	1000	1100	0.15	0.000782914	-0.00274965	-0.00260458	357.231
698	500	6000	4	500	713.47	1	1000	1100	0.15	0.00223368	-0.00757886	-0.0087085	591.122
699	500	6000	4.5	500	713.47	1	1000	1100	0.15	0.0069508	-0.0210746	-0.0288849	1419.46
700	500	6000	5	500	713.47	1	1000	1100	0.15	0.0137844	-0.0340599	-0.0456327	2096.92
763	500	6000	4	100	7.1347	1	1000	1300	0.15	0.000393965	0.0227521	0.00377179	[]
764	500	6000	4.5	100	7.1347	1	1000	1300	0.15	0.00556281	0.0254442	0.00764308	[]
765	500	6000	5	100	7.1347	1	1000	1300	0.15	0.0132693	0.0257507	0.00743273	[]
766	500	6000	3	500	7.1347	1	1000	1300	0.15	0.000345711	0.0211467	0.000597916	[]
767	500	6000	3.5	500	7.1347	1	1000	1300	0.15	0.00079386	0.0214812	0.00137642	[]
768	500	6000	4	500	7.1347	1	1000	1300	0.15	0.00228072	0.0231653	0.00454887	[]
769	500	6000	4.5	500	7.1347	1	1000	1300	0.15	0.00718076	0.0251838	0.00708309	[]
770	500	6000	5	500	7.1347	1	1000	1300	0.15	0.0145007	0.0256176	0.00720654	[]
773	500	6000	4	100	713.47	1	1000	1300	0.15	0.000395205	-0.00744469	-0.00273999	273.808
774	500	6000	4.5	100	713.47	1	1000	1300	0.15	0.00535319	-0.0320829	-0.0324599	1402.74
775	500	6000	5	100	713.47	1	1000	1300	0.15	0.0126307	-0.0535395	-0.0549518	2283.48
776	500	6000	3	500	713.47	1	1000	1300	0.15	0.000343303	-0.00195633	-0.00135989	305.312
777	500	6000	3.5	500	713.47	1	1000	1300	0.15	0.000790053	-0.00448281	-0.00265596	331.896
778	500	6000	4	500	713.47	1	1000	1300	0.15	0.00224499	-0.0105491	-0.00886664	552.046
779	500	6000	4.5	500	713.47	1	1000	1300	0.15	0.00689055	-0.0290786	-0.0301597	1355.46
780	500	6000	5	500	713.47	1	1000	1300	0.15	0.0137628	-0.0481107	-0.0498076	2091.76
843	500	6000	4	100	7.1347	4	1000	1100	0.15	0.000401492	0.0229913	0.00394299	[]
844	500	6000	4.5	100	7.1347	4	1000	1100	0.15	0.0055587	0.0257114	0.00783539	[]
845	500	6000	5	100	7.1347	4	1000	1100	0.15	0.0132675	0.0260435	0.00761885	[]
846	500	6000	3	500	7.1347	4	1000	1100	0.15	0.000346188	0.0212678	0.000615656	[]
847	500	6000	3.5	500	7.1347	4	1000	1100	0.15	0.000793175	0.0216435	0.00141947	[]
848	500	6000	4	500	7.1347	4	1000	1100	0.15	0.00227761	0.0233838	0.00467931	[]
849	500	6000	4.5	500	7.1347	4	1000	1100	0.15	0.00722192	0.025454	0.00726855	[]
850	500	6000	5	500	7.1347	4	1000	1100	0.15	0.0145096	0.0259101	0.00738798	[]
853	500	6000	4	100	713.47	4	1000	1100	0.15	0.000385821	-0.00647564	-0.00268101	288.227
854	500	6000	4.5	100	713.47	4	1000	1100	0.15	0.00533945	-0.0253987	-0.0288042	1348.07
855	500	6000	5	100	713.47	4	1000	1100	0.15	0.0126681	-0.0352153	-0.0404389	1816.76
856	500	6000	3	500	713.47	4	1000	1100	0.15	0.000343696	-0.00130174	-0.00130118	313.664
857	500	6000	3.5	500	713.47	4	1000	1100	0.15	0.000787401	-0.00354618	-0.00253208	341.264
858	500	6000	4	500	713.47	4	1000	1100	0.15	0.00224821	-0.00869557	-0.0084494	562.49
859	500	6000	4.5	500	713.47	4	1000	1100	0.15	0.0069951	-0.0221666	-0.0259291	1259.64
860	500	6000	5	500	713.47	4	1000	1100	0.15	0.0138489	-0.0327116	-0.038219	1739.75
923	500	6000	4	100	7.1347	4	1000	1300	0.15	0.000391238	0.0226677	0.00382149	[]
924	500	6000	4.5	100	7.1347	4	1000	1300	0.15	0.00558022	0.0253815	0.00772736	[]
925	500	6000	5	100	7.1347	4	1000	1300	0.15	0.0132522	0.025698	0.00751023	[]
926	500	6000	3	500	7.1347	4	1000	1300	0.15	0.000347332	0.0210119	0.000608093	[]
927	500	6000	3.5	500	7.1347	4	1000	1300	0.15	0.000793224	0.0213764	0.00139983	[]
928	500	6000	4	500	7.1347	4	1000	1300	0.15	0.00228994	0.0230954	0.00462709	[]
929	500	6000	4.5	500	7.1347	4	1000	1300	0.15	0.00719543	0.0251179	0.00716308	[]
930	500	6000	5	500	7.1347	4	1000	1300	0.15	0.0144336	0.0255599	0.00728132	[]
933	500	6000	4	100	713.47	4	1000	1300	0.15	0.000388411	-0.00788263	-0.00268864	266.459
934	500	6000	4.5	100	713.47	4	1000	1300	0.15	0.00547998	-0.0335281	-0.0307228	1314.18
935	500	6000	5	100	713.47	4	1000	1300	0.15	0.0126229	-0.048314	-0.0449326	1845.25
936	500	6000	3	500	713.47	4	1000	1300	0.15	0.000343607	-0.00273616	-0.00132368	291.285
937	500	6000	3.5	500	713.47	4	1000	1300	0.15	0.000787978	-0.00514223	-0.00256927	317.386
938	500	6000	4	500	713.47	4	1000	1300	0.15	0.00225713	-0.0114086	-0.00854886	524.38
939	500	6000	4.5	500	713.47	4	1000	1300	0.15	0.00698591	-0.0296369	-0.0275568	1223.76
940	500	6000	5	500	713.47	4	1000	1300	0.15	0.0137806	-0.0445568	-0.0418254	1739.67
1003	500	6000	4	100	7.1347	1	10000	1100	0.15	0.000398957	0.0231772	0.00416447	[]
1004	500	6000	4.5	100	7.1347	1	10000	1100	0.15	0.00556856	0.0258213	0.00785433	[]
1005	500	6000	5	100	7.1347	1	10000	1100	0.15	0.0132682	0.0261198	0.00760189	[]
1006	500	6000	3	500	7.1347	1	10000	1100	0.15	0.000346595	0.0214226	0.000711906	[]
1007	500	6000	3.5	500	7.1347	1	10000	1100	0.15	0.000797365	0.021789	0.00154563	[]
1008	500	6000	4	500	7.1347	1	10000	1100	0.15	0.00225973	0.0234955	0.00473299	[]
1009	500	6000	4.5	500	7.1347	1	10000	1100	0.15	0.0072048	0.0255538	0.00727508	[]
1010	500	6000	5	500	7.1347	1	10000	1100	0.15	0.0145144	0.0259845	0.00736982	[]
1011	500	6000	3	100	713.47	1	10000	1100	0.15	0	-0.00241607	1.01034e-21	225.265
1012	500	6000	3.5	100	713.47	1	10000	1100	0.15	0	-0.00429351	-4.50547e-22	194.886
1013	500	6000	4	100	713.47	1	10000	1100	0.15	0.000395795	-0.00481078	-0.00243539	309.098
1014	500	6000	4.5	100	713.47	1	10000	1100	0.15	0.0053785	-0.01894	-0.023679	1173.2
1015	500	6000	5	100	713.47	1	10000	1100	0.15	0.0125921	-0.0307756	-0.0394564	1822.3
1016	500	6000	3	500	713.47	1	10000	1100	0.15	0.000344036	-0.00027766	-0.000809852	303.214
1017	500	6000	3.5	500	713.47	1	10000	1100	0.15	0.000794494	-0.00252334	-0.00192497	325.105
1018	500	6000	4	500	713.47	1	10000	1100	0.15	0.00226123	-0.00680328	-0.00712566	523.368
1019	500	6000	4.5	500	713.47	1	10000	1100	0.15	0.00698233	-0.017865	-0.0235886	1198.47
1020	500	6000	5	500	713.47	1	10000	1100	0.15	0.0138881	-0.0290914	-0.0380523	1777.83
1083	500	6000	4	100	7.1347	1	10000	1300	0.15	0.000388331	0.0228543	0.00404506	[]
1084	500	6000	4.5	100	7.1347	1	10000	1300	0.15	0.00553549	0.025482	0.00774433	[]
1085	500	6000	5	100	7.1347	1	10000	1300	0.15	0.0132613	0.025775	0.00749323	[]
1086	500	6000	3	500	7.1347	1	10000	1300	0.15	0.00034682	0.0211665	0.000703905	[]
1087	500	6000	3.5	500	7.1347	1	10000	1300	0.15	0.000793976	0.0215175	0.00151604	[]
1088	500	6000	4	500	7.1347	1	10000	1300	0.15	0.00228492	0.0232214	0.00470527	[]
1089	500	6000	4.5	500	7.1347	1	10000	1300	0.15	0.00717713	0.0252181	0.00717019	[]
1090	500	6000	5	500	7.1347	1	10000	1300	0.15	0.0144292	0.0256337	0.00726342	[]
1091	500	6000	3	100	713.47	1	10000	1300	0.15	0	-0.0035117	-2.31872e-22	207.149
1092	500	6000	3.5	100	713.47	1	10000	1300	0.15	0	-0.00524748	-7.08973e-22	179.275
1093	500	6000	4	100	713.47	1	10000	1300	0.15	0.000395515	-0.00637599	-0.00254259	289.744
1094	500	6000	4.5	100	713.47	1	10000	1300	0.15	0.00544893	-0.0259076	-0.0251393	1135.52
1095	500	6000	5	100	713.47	1	10000	1300	0.15	0.0129435	-0.0433212	-0.043402	1828.12
1096	500	6000	3	500	713.47	1	10000	1300	0.15	0.000344416	-0.0017391	-0.000867227	282.328
1097	500	6000	3.5	500	713.47	1	10000	1300	0.15	0.000790708	-0.00411122	-0.00199171	302.973
1098	500	6000	4	500	713.47	1	10000	1300	0.15	0.00226768	-0.00950023	-0.00735721	492.448
1099	500	6000	4.5	500	713.47	1	10000	1300	0.15	0.00708948	-0.025	-0.0250922	1161.7
1100	500	6000	5	500	713.47	1	10000	1300	0.15	0.014039	-0.0408154	-0.0413217	1760.82
1163	500	6000	4	100	7.1347	4	10000	1100	0.15	0.000397607	0.0230972	0.00422267	[]
1164	500	6000	4.5	100	7.1347	4	10000	1100	0.15	0.00556473	0.025755	0.0079377	[]
1165	500	6000	5	100	7.1347	4	10000	1100	0.15	0.0132787	0.0260696	0.00767903	[]
1166	500	6000	3	500	7.1347	4	10000	1100	0.15	0.000346406	0.0212871	0.00072043	[]
1167	500	6000	3.5	500	7.1347	4	10000	1100	0.15	0.000796688	0.0216838	0.00156801	[]
1168	500	6000	4	500	7.1347	4	10000	1100	0.15	0.00227897	0.0234374	0.00483135	[]
1169	500	6000	4.5	500	7.1347	4	10000	1100	0.15	0.00719937	0.0254826	0.00735142	[]
1170	500	6000	5	500	7.1347	4	10000	1100	0.15	0.0144719	0.0259291	0.00744474	[]
1171	500	6000	3	100	713.47	4	10000	1100	0.15	0	-0.00297376	4.12443e-22	216.563
1172	500	6000	3.5	100	713.47	4	10000	1100	0.15	0	-0.00468104	-8.25246e-22	188.898
1173	500	6000	4	100	713.47	4	10000	1100	0.15	0.000405784	-0.00546075	-0.00242896	299.137
1174	500	6000	4.5	100	713.47	4	10000	1100	0.15	0.00550352	-0.020376	-0.0220985	1080.12
1175	500	6000	5	100	713.47	4	10000	1100	0.15	0.0129226	-0.0301735	-0.0338589	1550.11
1176	500	6000	3	500	713.47	4	10000	1100	0.15	0.000344774	-0.0011271	-0.000797546	289.317
1177	500	6000	3.5	500	713.47	4	10000	1100	0.15	0.000792564	-0.00324732	-0.00186326	310.826
1178	500	6000	4	500	713.47	4	10000	1100	0.15	0.0022486	-0.00773832	-0.00682327	494.829
1179	500	6000	4.5	500	713.47	4	10000	1100	0.15	0.00707128	-0.0191366	-0.0216223	1084.72
1180	500	6000	5	500	713.47	4	10000	1100	0.15	0.0141365	-0.0287049	-0.0328076	1520.8
1243	500	6000	4	100	7.1347	4	10000	1300	0.15	0.00039183	0.0227861	0.00412696	[]
1244	500	6000	4.5	100	7.1347	4	10000	1300	0.15	0.00556518	0.0254214	0.00782884	[]
1245	500	6000	5	100	7.1347	4	10000	1300	0.15	0.0132438	0.0257223	0.00757076	[]
1246	500	6000	3	500	7.1347	4	10000	1300	0.15	0.00034601	0.0210307	0.000711685	[]
1247	500	6000	3.5	500	7.1347	4	10000	1300	0.15	0.000794103	0.0214135	0.00154115	[]
1248	500	6000	4	500	7.1347	4	10000	1300	0.15	0.00228762	0.0231453	0.0047726	[]
1249	500	6000	4.5	500	7.1347	4	10000	1300	0.15	0.00719922	0.0251531	0.00725011	[]
1250	500	6000	5	500	7.1347	4	10000	1300	0.15	0.0144895	0.0255887	0.00733908	[]
1251	500	6000	3	100	713.47	4	10000	1300	0.15	0	-0.00398771	-7.52544e-22	199.785
1252	500	6000	3.5	100	713.47	4	10000	1300	0.15	0	-0.0055783	-2.7404e-22	174.206
1253	500	6000	4	100	713.47	4	10000	1300	0.15	0.000409391	-0.00696139	-0.00255833	281.901
1254	500	6000	4.5	100	713.47	4	10000	1300	0.15	0.00550428	-0.0267385	-0.0234265	1045.51
1255	500	6000	5	100	713.47	4	10000	1300	0.15	0.0128933	-0.0409388	-0.0372556	1555.58
1256	500	6000	3	500	713.47	4	10000	1300	0.15	0.000345068	-0.00247094	-0.000853214	270.258
1257	500	6000	3.5	500	713.47	4	10000	1300	0.15	0.000796133	-0.00473959	-0.00195258	291.411
1258	500	6000	4	500	713.47	4	10000	1300	0.15	0.0022802	-0.0102792	-0.00709845	468.584
1259	500	6000	4.5	500	713.47	4	10000	1300	0.15	0.00712528	-0.0255536	-0.0229809	1052.06
1260	500	6000	5	500	713.47	4	10000	1300	0.15	0.0141314	-0.0389724	-0.0358535	1515.43

## Sheet: Supplementary Fig. 2
For 0.5 wt% H2O and 0 ppm CO2 at 2000 bar						For 1 wt% H2O and 100 ppm CO2 at 2000 bar						For 2 wt% H2O and 200 ppm CO2 at 2000 bar						For 3 wt% H2O and 300 ppm CO2 at 2000 bar						For 4 wt% H2O and 400 ppm CO2 at 2000 bar						For 5 wt% H2O and 500 ppm CO2 at 2000 bar
	MELTS Output			Curve Fitting			MELTS Output			Curve Fitting			MELTS Output			Curve Fitting			MELTS Output			Curve Fitting			MELTS Output			Curve Fitting			MELTS Output			Curve Fitting
Temeperature [C]	Crystal volume fraction	Melt volume fraction	Gas volume fraction	Crystal Volume Fraction		Temeperature [C]	Crystal volume fraction	Melt volume fraction	Gas volume fraction	Crystal Volume Fraction		Temeperature [C]	Crystal volume fraction	Melt volume fraction	Gas volume fraction	Crystal Volume Fraction		Temeperature [C]	Crystal volume fraction	Melt volume fraction	Gas volume fraction	Crystal Volume Fraction		Temeperature [C]	Crystal volume fraction	Melt volume fraction	Gas volume fraction	Crystal Volume Fraction		Temeperature [C]	Crystal volume fraction	Melt volume fraction	Gas volume fraction	Crystal Volume Fraction
1200	0	1	0	0		1200	0	1	0	0		1200	0	1	0	0		1200	0	1	0	0		1200	0	1	0	0		1200	0	0.98682	0.013185	0
1199	0	1	0	0		1199	0	1	0	0		1199	0	1	0	0		1199	0	1	0	0		1199	0	1	0	0		1199	0	0.98688	0.013122	0
1198	0	1	0	0		1198	0	1	0	0		1198	0	1	0	0		1198	0	1	0	0		1198	0	1	0	0		1198	0	0.98694	0.013059	0
1197	0	1	0	0		1197	0	1	0	0		1197	0	1	0	0		1197	0	1	0	0		1197	0	1	0	0		1197	0	0.98699	0.013009	0
1196	0	1	0	0		1196	0	1	0	0		1196	0	1	0	0		1196	0	1	0	0		1196	0	1	0	0		1196	0	0.98705	0.012946	0
1195	0	1	0	0		1195	0	1	0	0		1195	0	1	0	0		1195	0	1	0	0		1195	0	1	0	0		1195	0	0.98712	0.012884	0
1194	0	1	0	0		1194	0	1	0	0		1194	0	1	0	0		1194	0	1	0	0		1194	0	1	0	0		1194	0	0.98717	0.012834	0
1193	0	1	0	0		1193	0	1	0	0		1193	0	1	0	0		1193	0	1	0	0		1193	0	1	0	0		1193	0	0.98723	0.012772	0
1192	0	1	0	0		1192	0	1	0	0		1192	0	1	0	0		1192	0	1	0	0		1192	0	1	0	0		1192	0	0.98728	0.012717	0
1191	0	1	0	0		1191	0	1	0	0		1191	0	1	0	0		1191	0	1	0	0		1191	0	1	0	0		1191	0	0.98734	0.012655	0
1190	0	1	0	0		1190	0	1	0	0		1190	0	1	0	0		1190	0	1	0	0		1190	0	1	0	0		1190	0	0.9874	0.012598	0
1189	0	1	0	0		1189	0	1	0	0		1189	0	1	0	0		1189	0	1	0	0		1189	0	1	0	0		1189	0	0.98746	0.012543	0
1188	0	1	0	0		1188	0	1	0	0		1188	0	1	0	0		1188	0	1	0	0		1188	0	1	0	0		1188	0	0.98752	0.012482	0
1187	0	1	0	0		1187	0	1	0	0		1187	0	1	0	0		1187	0	1	0	0		1187	0	1	0	0		1187	0	0.98757	0.012427	0
1186	0	1	0	0		1186	0	1	0	0		1186	0	1	0	0		1186	0	1	0	0		1186	0	1	0	0		1186	0	0.98762	0.012378	0
1185	0	1	0	0		1185	0	1	0	0		1185	0	1	0	0		1185	0	1	0	0		1185	0	1	0	0		1185	0	0.98768	0.012317	0
1184	0	1	0	0		1184	0	1	0	0		1184	0	1	0	0		1184	0	1	0	0		1184	0	1	0	0		1184	0	0.98774	0.012263	0
1183	0	1	0	0		1183	0	1	0	0		1183	0	1	0	0		1183	0	1	0	0		1183	0	1	0	0		1183	0	0.9878	0.012202	0
1182	0	1	0	0		1182	0	1	0	0		1182	0	1	0	0		1182	0	1	0	0		1182	0	1	0	0		1182	0	0.98785	0.012152	0
1181	0	1	0	0		1181	0	1	0	0		1181	0	1	0	0		1181	0	1	0	0		1181	0	1	0	0		1181	0	0.9879	0.012098	0
1180	0	1	0	0		1180	0	1	0	0		1180	0	1	0	0		1180	0	1	0	0		1180	0	1	0	0		1180	0	0.98796	0.012044	0
1179	0	1	0	0		1179	0	1	0	0		1179	0	1	0	0		1179	0	1	0	0		1179	0	1	0	0		1179	0	0.98802	0.011984	0
1178	0	1	0	0		1178	0	1	0	0		1178	0	1	0	0		1178	0	1	0	0		1178	0	1	0	0		1178	0	0.98807	0.011931	0
1177	0	1	0	0		1177	0	1	0	0		1177	0	1	0	0		1177	0	1	0	0		1177	0	1	0	0		1177	0	0.98812	0.011881	0
1176	0	1	0	0		1176	0	1	0	0		1176	0	1	0	0		1176	0	1	0	0		1176	0	1	0	0		1176	0	0.98817	0.011828	0
1175	0	1	0	0		1175	0	1	0	0		1175	0	1	0	0		1175	0	1	0	0		1175	0	1	0	0		1175	0	0.98823	0.011768	0
1174	0	1	0	0		1174	0	1	0	0		1174	0	1	0	0		1174	0	1	0	0		1174	0	1	0	0		1174	0	0.98829	0.011715	0
1173	0	1	0	0		1173	0	1	0	0		1173	0	1	0	0		1173	0	1	0	0		1173	0	1	0	0		1173	0	0.98834	0.011662	0
1172	0	1	0	0		1172	0	1	0	0		1172	0	1	0	0		1172	0	1	0	0		1172	0	1	0	0		1172	0	0.98839	0.011613	0
1171	0	1	0	0		1171	0	1	0	0		1171	0	1	0	0		1171	0	1	0	0		1171	0	1	0	0		1171	0	0.98844	0.01156	0
1170	0	1	0	0		1170	0	1	0	0		1170	0	1	0	0		1170	0	1	0	0		1170	0	1	0	0		1170	0	0.98849	0.011507	0
1169	0	1	0	0		1169	0	1	0	0		1169	0	1	0	0		1169	0	1	0	0		1169	0	1	0	0		1169	0	0.98855	0.011455	0
1168	0	1	0	0		1168	0	1	0	0		1168	0	1	0	0		1168	0	1	0	0		1168	0	1	0	0		1168	0	0.9886	0.011402	0
1167	0	1	0	0		1167	0	1	0	0		1167	0	1	0	0		1167	0	1	0	0		1167	0	1	0	0		1167	0	0.98865	0.01135	0
1166	0	1	0	0		1166	0	1	0	0		1166	0	1	0	0		1166	0	1	0	0		1166	0	1	0	0		1166	0	0.9887	0.011298	0
1165	0	1	0	0		1165	0	1	0	0		1165	0	1	0	0		1165	0	1	0	0		1165	0	1	0	0		1165	0	0.98875	0.011249	0
1164	0	1	0	0		1164	0	1	0	0		1164	0	1	0	0		1164	0	1	0	0		1164	0	1	0	0		1164	0	0.9888	0.011197	0
1163	0	1	0	0		1163	0	1	0	0		1163	0	1	0	0		1163	0	1	0	0		1163	0	1	0	0		1163	0	0.98886	0.011144	0
1162	0	1	0	0		1162	0	1	0	0		1162	0	1	0	0		1162	0	1	0	0		1162	0	1	0	0		1162	0	0.98891	0.011093	0
1161	0	1	0	0		1161	0	1	0	0		1161	0	1	0	0		1161	0	1	0	0		1161	0	1	0	0		1161	0	0.98896	0.011041	0
1160	0	1	0	0		1160	0	1	0	0		1160	0	1	0	0		1160	0	1	0	0		1160	0	1	0	0		1160	0	0.98901	0.010989	0
1159	0	1	0	0		1159	0	1	0	0		1159	0	1	0	0		1159	0	1	0	0		1159	0	1	0	0		1159	0	0.98906	0.010944	0
1158	0	1	0	0		1158	0	1	0	0		1158	0	1	0	0		1158	0	1	0	0		1158	0	1	0	0		1158	0	0.98911	0.010892	0
1157	0	1	0	0		1157	0	1	0	0		1157	0	1	0	0		1157	0	1	0	0		1157	0	1	0	0		1157	0	0.98916	0.010841	0
1156	0	1	0	0		1156	0	1	0	0		1156	0	1	0	0		1156	0	1	0	0		1156	0	1	0	0		1156	0	0.98921	0.01079	0
1155	0	1	0	0		1155	0	1	0	0		1155	0	1	0	0		1155	0	1	0	0		1155	0	1	0	0		1155	0	0.98925	0.010749	0
1154	0	1	0	0		1154	0	1	0	0		1154	0	1	0	0		1154	0	1	0	0		1154	0	1	0	0		1154	0	0.9893	0.010697	0
1153	0	1	0	0		1153	0	1	0	0		1153	0	1	0	0		1153	0	1	0	0		1153	0	1	0	0		1153	0	0.98935	0.010646	0
1152	0	1	0	0		1152	0	1	0	0		1152	0	1	0	0		1152	0	1	0	0		1152	0	1	0	0		1152	0	0.9894	0.010602	0
1151	0	1	0	0		1151	0	1	0	0		1151	0	1	0	0		1151	0	1	0	0		1151	0	1	0	0		1151	0	0.98945	0.010551	0
1150	0	1	0	0		1150	0	1	0	0		1150	0	1	0	0		1150	0	1	0	0		1150	0	1	0	0		1150	0	0.9895	0.0105	0
1149	0	1	0	0		1149	0	1	0	0		1149	0	1	0	0		1149	0	1	0	0		1149	0	1	0	0		1149	0	0.98954	0.010456	0
1148	0	1	0	0		1148	0	1	0	0		1148	0	1	0	0		1148	0	1	0	0		1148	0	1	0	0		1148	0	0.9896	0.010405	0
1147	0	1	0	0		1147	0	1	0	0		1147	0	1	0	0		1147	0	1	0	0		1147	0	1	0	0		1147	0	0.98964	0.010362	0
1146	0	1	0	0		1146	0	1	0	0		1146	0	1	0	0		1146	0	1	0	0		1146	0	1	0	0		1146	0	0.98969	0.010311	0
1145	0	1	0	0		1145	0	1	0	0		1145	0	1	0	0		1145	0	1	0	0		1145	0	1	0	0		1145	0	0.98973	0.010267	0
1144	0	1	0	0		1144	0	1	0	0		1144	0	1	0	0		1144	0	1	0	0		1144	0	1	0	0		1144	0	0.98978	0.010216	0
1143	0	1	0	0		1143	0	1	0	0		1143	0	1	0	0		1143	0	1	0	0		1143	0	1	0	0		1143	0	0.98983	0.010173	0
1142	0	1	0	0		1142	0	1	0	0		1142	0	1	0	0		1142	0	1	0	0		1142	0	1	0	0		1142	0	0.98988	0.010123	0
1141	0.00031804	0.99968	0	0		1141	0	1	0	0		1141	0	1	0	0		1141	0	1	0	0		1141	0	1	0	0		1141	0	0.98992	0.01008	0
1140	0.00048763	0.99951	0	0		1140	0	1	0	0		1140	0	1	0	0		1140	0	1	0	0		1140	0	1	0	0		1140	0	0.98997	0.010029	0
1139	0.00065569	0.99934	0	0		1139	0	1	0	0		1139	0	1	0	0		1139	0	1	0	0		1139	0	1	0	0		1139	0	0.99001	0.0099859	0
1138	0.00082324	0.99918	0	0		1138	0	1	0	0		1138	0	1	0	0		1138	0	1	0	0		1138	0	1	0	0		1138	0	0.99006	0.0099432	0
1137	0.00098975	0.99901	0	0		1137	0	1	0	0		1137	0	1	0	0		1137	0	1	0	0		1137	0	1	0	0		1137	0	0.99011	0.0098932	0
1136	0.0011552	0.99884	0	0		1136	0	1	0	0		1136	0	1	0	0		1136	0	1	0	0		1136	0	1	0	0		1136	0	0.99015	0.0098501	0
1135	0.0013197	0.99868	0	0		1135	0	1	0	0		1135	0	1	0	0		1135	0	1	0	0		1135	0	1	0	0		1135	0	0.99019	0.0098072	0
1134	0.0014826	0.99852	0	0		1134	0	1	0	0		1134	0	1	0	0		1134	0	1	0	0		1134	0	1	0	0		1134	0	0.99024	0.0097578	0
1133	0.001645	0.99835	0	0		1133	0	1	0	0		1133	0	1	0	0		1133	0	1	0	0		1133	0	1	0	0		1133	0	0.99029	0.0097118	0
1132	0.0018065	0.99819	0	0		1132	0.00057245	0.99943	0	0		1132	0	1	0	0		1132	0	1	0	0		1132	0	1	0	0		1132	0	0.99033	0.0096691	0
1131	0.0019668	0.99803	0	0		1131	0.0007368	0.99926	0	0		1131	0	1	0	0		1131	0	1	0	0		1131	0	1	0	0		1131	0	0.99037	0.0096264	0
1130	0.0021262	0.99787	0	0		1130	0.00090015	0.9991	0	0		1130	0	1	0	0		1130	0	1	0	0		1130	0	1	0	0		1130	0	0.99042	0.0095769	0
1129	0.0022844	0.99772	0	0		1129	0.001062	0.99894	0	0		1129	0	1	0	0		1129	0	1	0	0		1129	0	1	0	0		1129	0	0.99047	0.0095349	0
1128	0.0024418	0.99756	0	0		1128	0.0012233	0.99878	0	0		1128	0	1	0	0		1128	0	1	0	0		1128	0	1	0	0		1128	0	0.99051	0.0094924	0
1127	0.002598	0.9974	0	0		1127	0.0013832	0.99862	0	0		1127	0	1	0	0		1127	0	1	0	0		1127	0	1	0	0		1127	0	0.99055	0.00945	0
1126	0.0027537	0.99725	0	0		1126	0.0015425	0.99846	0	0		1126	0	1	0	0		1126	0	1	0	0		1126	0	1	0	0		1126	0	0.99059	0.0094077	0
1125	0.0029081	0.99709	0	0		1125	0.0017008	0.9983	0	0		1125	0	1	0	0		1125	0	1	0	0		1125	0	1	0	0		1125	0	0.99063	0.0093659	0
1124	0.0030617	0.99694	0	0		1124	0.0018581	0.99814	0	0		1124	0	1	0	0		1124	0	1	0	0		1124	0	1	0	0		1124	0	0.99068	0.0093237	0
1123	0.0032144	0.99679	0	0		1123	0.0020144	0.99799	0	0		1123	0	1	0	0		1123	0	1	0	0		1123	0	1	0	0		1123	0	0.99072	0.0092787	0
1122	0.0033661	0.99663	0	0		1122	0.0021696	0.99783	0	0		1122	0	1	0	0		1122	0	1	0	0		1122	0	1	0	0		1122	0	0.99076	0.0092371	0
1121	0.0035166	0.99648	0	0		1121	0.002324	0.99768	0	0		1121	0	1	0	0		1121	0	1	0	0		1121	0	1	0	0		1121	0	0.9908	0.0091951	0
1120	0.0036668	0.99633	0	0		1120	0.0024773	0.99752	0	0		1120	0.00032461	0.99968	0	0		1120	0	1	0	0		1120	0	1	0	0		1120	0	0.99085	0.0091532	0
1119	0.0038154	0.99618	0	0		1119	0.00263	0.99737	0	0		1119	0.00048342	0.99952	0	0		1119	0	1	0	0		1119	0	1	0	0		1119	0	0.99089	0.0091114	0
1118	0.0039635	0.99604	0	0		1118	0.0027813	0.99722	0	0		1118	0.00064126	0.99936	0	0		1118	0	1	0	0		1118	0	1	0	0		1118	0	0.99093	0.0090701	0
1117	0.004111	0.99589	0	0		1117	0.002932	0.99707	0	0		1117	0.00079762	0.9992	0	0		1117	0	1	0	0		1117	0	1	0	0		1117	0	0.99097	0.0090256	0
1116	0.0042571	0.99574	0	0.00106822		1116	0.0030817	0.99692	0	0		1116	0.0009535	0.99905	0	0		1116	0	1	0	0		1116	0	1	0	0		1116	0	0.99102	0.008984	0
1115	0.0044026	0.9956	0	0.00375083		1115	0.0032305	0.99677	0	0		1115	0.0011084	0.99889	0	0		1115	0	1	0	0		1115	0	1	0	0		1115	0	0.99106	0.0089424	0
1114	0.0045471	0.99545	0	0.00643344		1114	0.0033786	0.99662	0	0		1114	0.0012623	0.99874	0	0		1114	0	1	0	0		1114	0	1	0	0		1114	0	0.9911	0.0089014	0
1113	0.0046905	0.99531	0	0.00911606		1113	0.003526	0.99647	0	0		1113	0.0014153	0.99858	0	0		1113	0	1	0	0		1113	0	1	0	0		1113	0	0.99113	0.0088668	0
1112	0.0048335	0.99517	0	0.0117987		1112	0.0036722	0.99633	0	0		1112	0.0015672	0.99843	0	0		1112	0	1	0	0		1112	0	1	0	0		1112	0	0.99117	0.0088254	0
1111	0.0049753	0.99502	0	0.0144813		1111	0.0038174	0.99618	0	0		1111	0.0017187	0.99828	0	0		1111	0	1	0	0		1111	0	1	0	0		1111	0	0.99122	0.0087814	0
1110	0.0051168	0.99488	0	0.0171639		1110	0.003962	0.99604	0	0		1110	0.0018687	0.99813	0	0		1110	0	1	0	0		1110	0	1	0	0		1110	0	0.99126	0.0087406	0
1109	0.0052567	0.99474	0	0.0198465		1109	0.0041052	0.99589	0	0		1109	0.0020183	0.99798	0	0		1109	0	1	0	0		1109	0	1	0	0		1109	0	0.9913	0.0086995	0
1108	0.0053964	0.9946	0	0.0225291		1108	0.0042484	0.99575	0	0		1108	0.0021668	0.99783	0	0		1108	0	1	0	0		1108	0	1	0	0		1108	0	0.99133	0.0086652	0
1107	0.0055349	0.99447	0	0.0252117		1107	0.0043902	0.99561	0	0		1107	0.0023144	0.99769	0	0		1107	0.00052342	0.99948	0	0		1107	0	1	0	0		1107	0	0.99138	0.0086219	0
1106	0.0056728	0.99433	0	0.0278944		1106	0.0045314	0.99547	0	0		1106	0.002461	0.99754	0	0		1106	0.00067483	0.99933	0	0		1106	0	1	0	0		1106	0	0.99142	0.008581	0
1105	0.0058099	0.99419	0	0.030577		1105	0.0046716	0.99533	0	0		1105	0.0026066	0.99739	0	0		1105	0.00082581	0.99917	0	0		1105	0	1	0	0		1105	0	0.99145	0.0085469	0
1104	0.0073108	0.99269	0	0.0332596		1104	0.0048105	0.99519	0	0		1104	0.0027518	0.99725	0	0		1104	0.0009753	0.99902	0	0		1104	0	1	0	0		1104	0	0.99149	0.0085061	0
1103	0.011439	0.98856	0	0.0359422		1103	0.0049493	0.99505	0	0		1103	0.0028959	0.9971	0	0		1103	0.0011244	0.99888	0	0		1103	0	1	0	0		1103	0	0.99154	0.0084631	0
1102	0.015553	0.98445	0	0.0386248		1102	0.0050875	0.99491	0	0		1102	0.0030391	0.99696	0	0		1102	0.001272	0.99873	0	0		1102	0	1	0	0		1102	0	0.99157	0.0084293	0
1101	0.019651	0.98035	0	0.0413074		1101	0.0052241	0.99478	0	0		1101	0.0031817	0.99682	0	0		1101	0.0014192	0.99858	0	0		1101	0	1	0	0		1101	0	0.99161	0.0083887	0
1100	0.023732	0.97627	0	0.04399		1100	0.0053602	0.99464	0	0		1100	0.0033229	0.99668	0	0		1100	0.0015653	0.99843	0	0		1100	0	1	0	0		1100	0	0.99164	0.0083553	0
1099	0.027797	0.9722	0	0.0466727		1099	0.0054959	0.9945	0	0		1099	0.0034643	0.99654	0	0		1099	0.0017106	0.99829	0	0		1099	0	1	0	0		1099	0	0.99169	0.0083122	0
1098	0.031844	0.96816	0	0.0493553		1098	0.0056305	0.99437	0	0		1098	0.003604	0.9964	0	0		1098	0.0018554	0.99814	0	0		1098	0.00025541	0.99974	0	0		1098	0	0.99173	0.0082718	0
1097	0.035877	0.96412	0	0.0520379		1097	0.0057641	0.99424	0	0		1097	0.0037433	0.99626	0	0		1097	0.0019993	0.998	0	0		1097	0.00040309	0.9996	0	0		1097	0	0.99176	0.0082386	0
1096	0.03989	0.96011	0	0.0547205		1096	0.0058972	0.9941	0	0		1096	0.0038817	0.99612	0	0		1096	0.0021422	0.99786	0	0		1096	0.00054981	0.99945	0	0		1096	0	0.9918	0.0081958	0
1095	0.043886	0.95611	0	0.0574031		1095	0.0060294	0.99397	0	0		1095	0.0040189	0.99598	0	0		1095	0.0022841	0.99772	0	0		1095	0.00069563	0.9993	0	0		1095	0	0.99184	0.0081623	0
1094	0.047864	0.95214	0	0.0600857		1094	0.006161	0.99384	0	0		1094	0.0041557	0.99584	0	0		1094	0.0024251	0.99757	0	0		1094	0.00084053	0.99916	0	0		1094	0	0.99187	0.0081289	0
1093	0.051824	0.94818	0	0.0627683		1093	0.0062915	0.99371	0	0		1093	0.0042917	0.99571	0	0		1093	0.0025656	0.99743	0	0		1093	0.00098451	0.99902	0	0		1093	0	0.99191	0.0080867	0
1092	0.055768	0.94423	0	0.0654509		1092	0.0064217	0.99358	0	0		1092	0.004427	0.99557	0	0		1092	0.0027052	0.99729	0	0		1092	0.001128	0.99887	0	0		1092	0	0.99195	0.0080534	0
1091	0.059693	0.94031	0	0.0681336		1091	0.0065507	0.99345	0	0		1091	0.0045613	0.99544	0	0		1091	0.0028438	0.99716	0	0		1091	0.0012707	0.99873	0	0		1091	0	0.99199	0.0080135	0
1090	0.063597	0.9364	0	0.0708162		1090	0.0066792	0.99332	0	0		1090	0.0046949	0.99531	0	0		1090	0.0029819	0.99702	0	0		1090	0.0014123	0.99859	0	0		1090	0	0.99202	0.0079782	0
1089	0.067483	0.93252	0	0.0734988		1089	0.0068069	0.99319	0	0		1089	0.0048277	0.99517	0	0		1089	0.0031191	0.99688	0	0		1089	0.0015531	0.99845	0	0		1089	0	0.99205	0.0079451	0
1088	0.071348	0.92865	0	0.0761814		1088	0.0069339	0.99307	0	0		1088	0.0049598	0.99504	0	0		1088	0.0032554	0.99674	0	0		1088	0.0016934	0.99831	0	0		1088	0.00049199	0.99156	0.0079524	0
1087	0.075194	0.92481	0	0.078864		1087	0.0070601	0.99294	0	0		1087	0.0050911	0.99491	0	0		1087	0.0033912	0.99661	0	0		1087	0.0018328	0.99817	0	0		1087	0.00063288	0.99144	0.0079261	0
1086	0.079025	0.92097	0	0.0815466		1086	0.0071857	0.99281	0	0.00233388		1086	0.0052217	0.99478	0	0		1086	0.003526	0.99647	0	0		1086	0.0019713	0.99803	0	0		1086	0.00077239	0.99132	0.0079066	0
1085	0.082835	0.91716	0	0.0842292		1085	0.0073107	0.99269	0	0.00474929		1085	0.0053511	0.99465	0	0		1085	0.0036599	0.99634	0	0		1085	0.0021088	0.99789	0	0		1085	0.00091149	0.99121	0.0078804	0
1084	0.086622	0.91338	0	0.0869119		1084	0.0074346	0.99257	0	0.00716471		1084	0.0054803	0.99452	0	0		1084	0.0037934	0.99621	0	0		1084	0.0022459	0.99775	0	0		1084	0.0010493	0.99109	0.0078613	0
1083	0.090388	0.90961	0	0.0895945		1083	0.0075582	0.99244	0	0.00958012		1083	0.0056087	0.99439	0	0		1083	0.0039259	0.99607	0	0		1083	0.002382	0.99762	0	0		1083	0.0011871	0.99098	0.0078328	0
1082	0.094136	0.90586	0	0.0922771		1082	0.0076806	0.99232	0	0.0119955		1082	0.0057364	0.99426	0	0		1082	0.0040579	0.99594	0	0		1082	0.0025172	0.99748	0	0		1082	0.0013235	0.99086	0.0078134	0
1081	0.097862	0.90214	0	0.0949597		1081	0.0078028	0.9922	0	0.014411		1081	0.0058633	0.99414	0	0		1081	0.0041888	0.99581	0	0		1081	0.002652	0.99735	0	0		1081	0.0014594	0.99075	0.0077874	0
1080	0.10157	0.89843	0	0.0976423		1080	0.0079244	0.99208	0	0.0168264		1080	0.0059896	0.99401	0	0		1080	0.0043189	0.99568	0	0		1080	0.0027858	0.99721	0	0		1080	0.0015945	0.99064	0.007768	0
1079	0.10525	0.89475	0	0.100325		1079	0.0080448	0.99196	0	0.0192418		1079	0.0061145	0.99389	0	0		1079	0.0044485	0.99555	0	0		1079	0.0029187	0.99708	0	0		1079	0.0017288	0.99053	0.00774	0
1078	0.10892	0.89108	0	0.103008		1078	0.0081648	0.99184	0	0.0216572		1078	0.0062393	0.99376	0	0		1078	0.0045773	0.99542	0	0		1078	0.0030513	0.99695	0	0		1078	0.0018621	0.99042	0.0077207	0
1077	0.11257	0.88743	0	0.10569		1077	0.008284	0.99172	0	0.0240726		1077	0.0063635	0.99364	0	0		1077	0.0047055	0.99529	0	0		1077	0.0031828	0.99682	0	0		1077	0.0019949	0.99031	0.0076948	0
1076	0.11619	0.88381	0	0.108373		1076	0.0084025	0.9916	0	0.026488		1076	0.0064866	0.99351	0	0		1076	0.0048327	0.99517	0	0		1076	0.0033134	0.99669	0	0		1076	0.0021273	0.9902	0.0076756	0
1075	0.11979	0.88021	0	0.111055		1075	0.0085203	0.99148	0	0.0289035		1075	0.0066093	0.99339	0	0		1075	0.0049595	0.99504	0	0		1075	0.0034436	0.99656	0	0		1075	0.0022585	0.99009	0.0076478	0
1074	0.12337	0.87663	0	0.113738		1074	0.008638	0.99136	0	0.0313189		1074	0.0067316	0.99327	0	0		1074	0.0050853	0.99491	0	0		1074	0.0035732	0.99643	0	0		1074	0.0023891	0.98998	0.0076286	0
1073	0.12693	0.87307	0	0.116421		1073	0.011011	0.98899	0	0.0337343		1073	0.0068526	0.99315	0	0		1073	0.0052107	0.99479	0	0		1073	0.0037017	0.9963	0	0		1073	0.0025188	0.98988	0.0076028	0
1072	0.13047	0.86953	0	0.119103		1072	0.014435	0.98557	0	0.0361497		1072	0.006973	0.99303	0	0		1072	0.0053352	0.99466	0	0		1072	0.0038295	0.99617	0	0		1072	0.0026482	0.98977	0.0075841	0
1071	0.13398	0.86602	0	0.121786		1071	0.017846	0.98215	0	0.0385651		1071	0.0070933	0.99291	0	0		1071	0.0054591	0.99454	0	0		1071	0.0039569	0.99604	0	0		1071	0.0027766	0.98967	0.0075561	0
1070	0.13747	0.86253	0	0.124468		1070	0.021246	0.97875	0	0.0409805		1070	0.0072123	0.99279	0	0		1070	0.0055825	0.99442	0	0		1070	0.0040833	0.99592	0	0		1070	0.0029047	0.98956	0.0075373	0
1069	0.14095	0.85905	0	0.127151		1069	0.024633	0.97537	0	0.043396		1069	0.0073308	0.99267	0	0		1069	0.0057045	0.9943	0	0		1069	0.0042095	0.99579	0	0		1069	0.0030318	0.98945	0.0075183	0
1068	0.1444	0.8556	0	0.129834		1068	0.02801	0.97199	0	0.0458114		1068	0.0074486	0.99255	0	0		1068	0.0058265	0.99417	0	0		1068	0.0043345	0.99567	0	0		1068	0.003158	0.98935	0.0074905	0
1067	0.14783	0.85217	0	0.132516		1067	0.031372	0.96863	0	0.0482268		1067	0.007566	0.99243	0	0		1067	0.0059477	0.99405	0	0		1067	0.0044586	0.99554	0	0		1067	0.0032838	0.98924	0.0074718	0
1066	0.15123	0.84877	0	0.135199		1066	0.034723	0.96528	0	0.0506422		1066	0.0076827	0.99232	0	0		1066	0.0060683	0.99393	0	0		1066	0.0045825	0.99542	0	0		1066	0.0034086	0.98915	0.0074463	0
1065	0.15462	0.84538	0	0.137882		1065	0.038059	0.96194	0	0.0530576		1065	0.0077985	0.9922	0	0		1065	0.0061879	0.99381	0	0		1065	0.0047056	0.99529	0	0		1065	0.0035331	0.98904	0.0074255	0
1064	0.15798	0.84202	0	0.140564		1064	0.041386	0.95861	0	0.055473		1064	0.0079139	0.99209	0	0		1064	0.0063071	0.99369	0	0		1064	0.004828	0.99517	0	0		1064	0.0036566	0.98894	0.0074	0
1063	0.16133	0.83867	0	0.143247		1063	0.044699	0.9553	0	0.0578885		1063	0.0080285	0.99197	0	0		1063	0.0064254	0.99357	0	0		1063	0.00495	0.99505	0	0		1063	0.0037798	0.98884	0.0073815	0
1062	0.16465	0.83535	0	0.145929		1062	0.047999	0.952	0	0.0603039		1062	0.0081424	0.99186	0	0		1062	0.0065431	0.99346	0	0		1062	0.0050708	0.99493	0	0		1062	0.0039019	0.98874	0.0073539	0
1061	0.16794	0.83206	0	0.148612		1061	0.051285	0.94872	0	0.0627193		1061	0.0082554	0.99174	0	0		1061	0.0066606	0.99334	0	0		1061	0.0051914	0.99481	0	0		1061	0.0040237	0.98864	0.0073354	0
1060	0.17122	0.82878	0	0.151295		1060	0.05456	0.94544	0	0.0651347		1060	0.0083685	0.99163	0	0		1060	0.0067768	0.99322	0	0		1060	0.0053109	0.99469	0	0		1060	0.0041448	0.98855	0.0073083	0
1059	0.17447	0.82553	0	0.153977		1059	0.05782	0.94218	0	0.0675501		1059	0.0084809	0.99152	0	0		1059	0.0068928	0.99311	0	0		1059	0.0054301	0.99457	0	0		1059	0.0042651	0.98845	0.0072895	0
1058	0.17771	0.82229	0	0.15666		1058	0.061066	0.93893	0	0.0699655		1058	0.0085924	0.99141	0	0		1058	0.0070081	0.99299	0	0		1058	0.0055483	0.99445	0	0		1058	0.0043847	0.98835	0.0072646	0
1057	0.18091	0.81909	0	0.159342		1057	0.0643	0.9357	0	0.0723809		1057	0.0087035	0.9913	0	0		1057	0.0071224	0.99288	0	0		1057	0.0056659	0.99433	0	0		1057	0.0045037	0.98825	0.0072438	0
1056	0.1841	0.8159	0	0.162025		1056	0.067519	0.93248	0	0.0747964		1056	0.0088135	0.99119	0	0		1056	0.0072365	0.99276	0	0		1056	0.0057832	0.99422	0	0		1056	0.004622	0.98815	0.0072255	0
1055	0.18726	0.81274	0	0.164708		1055	0.070725	0.92927	0	0.0772118		1055	0.0089236	0.99108	0	0		1055	0.0073502	0.99265	0	0		1055	0.0058994	0.9941	0	0		1055	0.0047398	0.98806	0.0071985	0
1054	0.1904	0.8096	0	0.16739		1054	0.07392	0.92608	0	0.0796272		1054	0.0090326	0.99097	0	0		1054	0.0074626	0.99254	0	0		1054	0.0060154	0.99398	0	0		1054	0.0048571	0.98796	0.0071799	0
1053	0.19352	0.80648	0	0.170073		1053	0.077098	0.9229	0	0.0820426		1053	0.0091411	0.99086	0	0		1053	0.0075747	0.99243	0	0		1053	0.0061311	0.99387	0	0		1053	0.0049736	0.98787	0.0071552	0
1052	0.19663	0.80337	0	0.172756		1052	0.080262	0.91974	0	0.084458		1052	0.0092488	0.99075	0	0		1052	0.0076862	0.99231	0	0		1052	0.0062454	0.99375	0	0		1052	0.0050897	0.98778	0.0071348	0
1051	0.20094	0.79906	0	0.175438		1051	0.083413	0.91659	0	0.0868734		1051	0.0093558	0.99064	0	0		1051	0.007797	0.9922	0	0		1051	0.0063595	0.99364	0	0		1051	0.0052046	0.98769	0.0071098	0
1050	0.20462	0.79538	0	0.178121		1050	0.086549	0.91345	0	0.0892889		1050	0.0094625	0.99054	0	0		1050	0.0079072	0.99209	0	0		1050	0.0064724	0.99353	0	0		1050	0.0053194	0.98759	0.0070896	0
1049	0.20826	0.79174	0	0.180803		1049	0.089673	0.91033	0	0.0917043		1049	0.009569	0.99043	0	0		1049	0.0080168	0.99198	0	0		1049	0.0065853	0.99341	0	0		1049	0.0054332	0.9875	0.0070714	0
1048	0.21187	0.78813	0	0.183486		1048	0.092781	0.90722	0	0.0941197		1048	0.0096747	0.99033	0	0		1048	0.0081262	0.99187	0	0		1048	0.0066973	0.9933	0	0		1048	0.0055468	0.98741	0.0070445	0
1047	0.21545	0.78455	0	0.186169		1047	0.095875	0.90413	0	0.0965351		1047	0.0097793	0.99022	0	0		1047	0.008235	0.99177	0	0		1047	0.0068091	0.99319	0	0		1047	0.0056597	0.98731	0.0070264	0
1046	0.219	0.781	0	0.188851		1046	0.098954	0.90105	0	0.0989505		1046	0.009884	0.99012	0	0		1046	0.0083426	0.99166	0	0		1046	0.0069202	0.99308	0	0		1046	0.0057717	0.98723	0.0069998	0
1045	0.22251	0.77749	0	0.191534		1045	0.10202	0.89798	0	0.101366		1045	0.0099884	0.99001	0	0		1045	0.0084503	0.99155	0	0		1045	0.0070303	0.99297	0	0		1045	0.0058834	0.98713	0.0069818	0
1044	0.22599	0.77401	0	0.194216		1044	0.10507	0.89493	0	0.103781		1044	0.010092	0.98991	0	0		1044	0.008557	0.99144	0	0		1044	0.0071398	0.99286	0	0		1044	0.0059946	0.98705	0.0069553	0
1043	0.22944	0.77056	0	0.196899		1043	0.10811	0.89189	0	0.106197		1043	0.010194	0.98981	0	0		1043	0.0086626	0.99134	0	0		1043	0.0072494	0.99275	0	0		1043	0.006105	0.98696	0.006937	0
1042	0.23285	0.76715	0	0.199582		1042	0.11113	0.88887	0	0.108612		1042	0.010297	0.9897	0	0		1042	0.0087689	0.99123	0	0		1042	0.0073577	0.99264	0	0		1042	0.0062149	0.98687	0.0069171	0
1041	0.23624	0.76376	0	0.202264		1041	0.11413	0.88587	0	0.111028		1041	0.010398	0.9896	0	0		1041	0.0088737	0.99113	0	0		1041	0.0074658	0.99253	0	0		1041	0.0063242	0.98678	0.0068927	0
1040	0.2396	0.7604	0	0.204947		1040	0.11713	0.88287	0	0.113443		1040	0.010499	0.9895	0	0		1040	0.0089785	0.99102	0	0		1040	0.0075731	0.99243	0	0		1040	0.0064327	0.98669	0.0068729	0
1039	0.24292	0.75708	0	0.207629		1039	0.1201	0.8799	0	0.115858		1039	0.0106	0.9894	0	0		1039	0.0090823	0.99092	0	0		1039	0.0076799	0.99232	0	0		1039	0.0065413	0.98661	0.0068486	0
1038	0.24621	0.75379	0	0.210312		1038	0.12307	0.87693	0	0.118274		1038	0.0107	0.9893	0	0		1038	0.0091855	0.99081	0	0		1038	0.0077862	0.99221	0	0		1038	0.0066488	0.98652	0.0068288	0
1037	0.24949	0.75051	0	0.212995		1037	0.12602	0.87398	0	0.120689		1037	0.010799	0.9892	0	0		1037	0.0092885	0.99071	0	0		1037	0.0078921	0.99211	0	0		1037	0.0067559	0.98643	0.006811	0
1036	0.25272	0.74728	0	0.215677		1036	0.12895	0.87105	0	0.123105		1036	0.010899	0.9891	0	0		1036	0.0093908	0.99061	0	0		1036	0.0079975	0.992	0	0		1036	0.0068619	0.98635	0.0067845	0
1035	0.25592	0.74408	0	0.21836		1035	0.13187	0.86813	0	0.12552		1035	0.010997	0.989	0	0		1035	0.0094928	0.99051	0	0		1035	0.0081015	0.9919	0	0		1035	0.0069677	0.98627	0.0067648	0
1034	0.2591	0.7409	0	0.221043		1034	0.13477	0.86523	0	0.127936		1034	0.011095	0.9889	0	0		1034	0.0095937	0.99041	0	0		1034	0.0082056	0.99179	0	0		1034	0.0070729	0.98618	0.0067471	0
1033	0.26224	0.73776	0	0.223725		1033	0.13766	0.86234	0	0.130351		1033	0.011193	0.98881	0	0		1033	0.0096947	0.99031	0	0		1033	0.0083095	0.99169	0	0		1033	0.007178	0.9861	0.0067211	0
1032	0.26536	0.73464	0	0.226408		1032	0.14053	0.85947	0	0.132766		1032	0.011289	0.98871	0	0		1032	0.0097946	0.99021	0	0		1032	0.008412	0.99159	0	0		1032	0.0072824	0.98601	0.0067035	0
1031	0.26845	0.73155	0	0.22909		1031	0.14339	0.85661	0	0.135182		1031	0.011386	0.98861	0	0		1031	0.0098943	0.99011	0	0		1031	0.0085147	0.99149	0	0		1031	0.0073859	0.98594	0.0066775	0
1030	0.27151	0.72849	0	0.231773		1030	0.14624	0.85376	0	0.137597		1030	0.011481	0.98852	0	0		1030	0.0099937	0.99001	0	0		1030	0.0086168	0.99138	0	0		1030	0.0074891	0.98585	0.006658	0
1029	0.27455	0.72545	0	0.234456		1029	0.14906	0.85094	0	0.140013		1029	0.011577	0.98842	0	0		1029	0.010092	0.98991	0	0		1029	0.0087177	0.99128	0	0		1029	0.0075917	0.98577	0.0066404	0
1028	0.27756	0.72244	0	0.237138		1028	0.15188	0.84812	0	0.142428		1028	0.011672	0.98833	0	0		1028	0.01019	0.98981	0	0		1028	0.0088188	0.99118	0	0		1028	0.0076938	0.98569	0.0066146	0
1027	0.28053	0.71947	0	0.239821		1027	0.15468	0.84532	0	0.144843		1027	0.011767	0.98823	0	0		1027	0.010288	0.98971	0	0		1027	0.0089192	0.99108	0	0		1027	0.0077957	0.98561	0.0065952	0
1026	0.28348	0.71652	0	0.242503		1026	0.15746	0.84254	0	0.147259		1026	0.01186	0.98814	0	0		1026	0.010385	0.98962	0	0		1026	0.0090189	0.99098	0	0		1026	0.0078965	0.98553	0.0065777	0
1025	0.28641	0.71359	0	0.245186		1025	0.16023	0.83977	0	0.149674		1025	0.011954	0.98805	0	0.000286401		1025	0.010481	0.98952	0	0		1025	0.0091182	0.99088	0	0		1025	0.0079975	0.98545	0.006552	0
1024	0.28931	0.71069	0	0.247869		1024	0.16298	0.83702	0	0.15209		1024	0.012047	0.98795	0	0.00244892		1024	0.010577	0.98942	0	0		1024	0.0092167	0.99078	0	0		1024	0.0080974	0.98537	0.0065346	0
1023	0.29219	0.70781	0	0.250551		1023	0.16572	0.83428	0	0.154505		1023	0.012139	0.98786	0	0.00461143		1023	0.010673	0.98933	0	0		1023	0.009315	0.99068	0	0		1023	0.0081973	0.98529	0.0065156	0
1022	0.29504	0.70496	0	0.253234		1022	0.16947	0.83053	0	0.156921		1022	0.012232	0.98777	0	0.00677395		1022	0.010768	0.98923	0	0		1022	0.0094126	0.99059	0	0		1022	0.0082959	0.98521	0.0064901	0
1021	0.29786	0.70214	0	0.255917		1021	0.17266	0.82734	0	0.159336		1021	0.012323	0.98768	0	0.00893646		1021	0.010863	0.98914	0	0		1021	0.00951	0.99049	0	0		1021	0.0083944	0.98513	0.0064709	0
1020	0.30065	0.69935	0	0.258599		1020	0.17583	0.82417	0	0.161751		1020	0.012414	0.98759	0	0.011099		1020	0.010957	0.98904	0	0		1020	0.0096066	0.99039	0	0		1020	0.0084927	0.98505	0.0064536	0
1019	0.30343	0.69657	0	0.261282		1019	0.17897	0.82103	0	0.164167		1019	0.012504	0.9875	0	0.0132615		1019	0.01105	0.98895	0	0		1019	0.0097031	0.9903	0	0		1019	0.0085898	0.98498	0.0064345	0
1018	0.30618	0.69382	0	0.263964		1018	0.18209	0.81791	0	0.166582		1018	0.015142	0.98486	0	0.015424		1018	0.011143	0.98886	0	0		1018	0.0097984	0.9902	0	0		1018	0.0086868	0.9849	0.0064091	0
1017	0.3089	0.6911	0	0.266647		1017	0.18518	0.81482	0	0.168998		1017	0.017782	0.98222	0	0.0175865		1017	0.011236	0.98876	0	0		1017	0.0098934	0.99011	0	0		1017	0.0087835	0.98482	0.0063918	0
1016	0.3116	0.6884	0	0.26933		1016	0.18825	0.81175	0	0.171413		1016	0.020416	0.97958	0	0.019749		1016	0.011328	0.98867	0	0		1016	0.0099882	0.99001	0	0		1016	0.0088795	0.98475	0.0063728	0
1015	0.31428	0.68572	0	0.272012		1015	0.19131	0.80869	0	0.173828		1015	0.023043	0.97696	0	0.0219115		1015	0.011419	0.98858	0	0		1015	0.010082	0.98992	0	0		1015	0.0089753	0.98468	0.0063478	0
1014	0.31692	0.68308	0	0.274695		1014	0.19434	0.80566	0	0.176244		1014	0.025663	0.97434	0	0.0240741		1014	0.011511	0.98849	0	0		1014	0.010177	0.98982	0	0		1014	0.0090705	0.9846	0.0063289	0
1013	0.31955	0.68045	0	0.277377		1013	0.19735	0.80265	0	0.178659		1013	0.028275	0.97173	0	0.0262366		1013	0.011601	0.9884	0	0		1013	0.01027	0.98973	0	0		1013	0.0091644	0.98452	0.0063118	0
1012	0.32216	0.67784	0	0.28006		1012	0.20033	0.79967	0	0.181075		1012	0.030881	0.96912	0	0.0283991		1012	0.011692	0.98831	0	0		1012	0.010363	0.98964	0	0		1012	0.0092586	0.98445	0.0062929	0
1011	0.32475	0.67525	0	0.282743		1011	0.20329	0.79671	0	0.18349		1011	0.03348	0.96652	0	0.0305616		1011	0.011782	0.98822	0	0		1011	0.010455	0.98954	0	0		1011	0.0093523	0.98438	0.0062678	0
1010	0.3273	0.6727	0	0.285425		1010	0.20624	0.79376	0	0.185906		1010	0.036071	0.96393	0	0.0327241		1010	0.011871	0.98813	0	0		1010	0.010547	0.98945	0	0		1010	0.009446	0.9843	0.0062493	0
1009	0.32984	0.67016	0	0.288108		1009	0.20916	0.79084	0	0.188321		1009	0.038655	0.96135	0	0.0348866		1009	0.011959	0.98804	0	0		1009	0.010638	0.98936	0	0		1009	0.0095382	0.98423	0.0062323	0
1008	0.33237	0.66763	0	0.290791		1008	0.21206	0.78794	0	0.190736		1008	0.041232	0.95877	0	0.0370492		1008	0.012048	0.98795	0	0		1008	0.010729	0.98927	0	0		1008	0.0096306	0.98416	0.0062135	0
1007	0.33485	0.66515	0	0.293473		1007	0.21495	0.78505	0	0.193152		1007	0.043804	0.9562	0	0.0392117		1007	0.012136	0.98786	0	0		1007	0.01082	0.98918	0	0		1007	0.0097221	0.98409	0.0061886	0
1006	0.33733	0.66267	0	0.296156		1006	0.21781	0.78219	0	0.195567		1006	0.046367	0.95363	0	0.0413742		1006	0.012224	0.98778	0	0		1006	0.010909	0.98909	0	0		1006	0.0098138	0.98402	0.0061702	0
1005	0.33977	0.66023	0	0.298838		1005	0.22064	0.77936	0	0.197983		1005	0.048921	0.95108	0	0.0435367		1005	0.012311	0.98769	0	0		1005	0.010999	0.989	0	0		1005	0.0099044	0.98394	0.0061516	0
1004	0.3422	0.6578	0	0.301521		1004	0.22346	0.77654	0	0.200398		1004	0.051468	0.94853	0	0.0456992		1004	0.012397	0.9876	0	0		1004	0.011088	0.98891	0	0		1004	0.0099948	0.98387	0.0061347	0
1003	0.34462	0.65538	0	0.304204		1003	0.22626	0.77374	0	0.202813		1003	0.054009	0.94599	0	0.0478617		1003	0.012484	0.98752	0	0		1003	0.011176	0.98882	0	0		1003	0.010085	0.9838	0.0061102	0
1002	0.347	0.653	0	0.306886		1002	0.22904	0.77096	0	0.205229		1002	0.056541	0.94346	0	0.0500242		1002	0.012569	0.98743	0	0		1002	0.011265	0.98873	0	0		1002	0.010174	0.98373	0.0060917	0
1001	0.34937	0.65063	0	0.309569		1001	0.2318	0.7682	0	0.207644		1001	0.059068	0.94093	0	0.0521868		1001	0.012655	0.98735	0	0		1001	0.011353	0.98865	0	0		1001	0.010263	0.98366	0.0060732	0
1000	0.35172	0.64828	0	0.312251		1000	0.23454	0.76546	0	0.21006		1000	0.061585	0.93841	0	0.0543493		1000	0.01274	0.98726	0	0		1000	0.01144	0.98856	0	0		1000	0.010353	0.98359	0.006055	0
999	0.35404	0.64596	0	0.314934		999	0.23726	0.76274	0	0.212475		999	0.064094	0.93591	0	0.0565118		999	0.012824	0.98718	0	0		999	0.011527	0.98847	0	0		999	0.01044	0.98352	0.0060366	0
998	0.35635	0.64365	0	0.317617		998	0.23996	0.76004	0	0.214891		998	0.066599	0.9334	0	0.0586743		998	0.012909	0.98709	0	0		998	0.011613	0.98839	0	0		998	0.010528	0.98346	0.006012	0
997	0.35865	0.64135	0	0.320299		997	0.24264	0.75736	0	0.217306		997	0.069094	0.93091	0	0.0608368		997	0.012992	0.98701	0	0		997	0.011699	0.9883	0	0		997	0.010615	0.98339	0.0059956	0
996	0.36091	0.63909	0	0.322982		996	0.2453	0.7547	0	0.219721		996	0.07158	0.92842	0	0.0629993		996	0.013075	0.98693	0	0		996	0.011785	0.98821	0	0		996	0.010702	0.98332	0.0059773	0
995	0.36316	0.63684	0	0.325664		995	0.24793	0.75207	0	0.222137		995	0.074062	0.92594	0	0.0651618		995	0.013158	0.98684	0	0		995	0.01187	0.98813	0	0		995	0.010789	0.98325	0.0059593	0
994	0.36539	0.63461	0	0.328347		994	0.25056	0.74944	0	0.224552		994	0.076532	0.92347	0	0.0673244		994	0.01324	0.98676	0	0		994	0.011954	0.98805	0	0		994	0.010875	0.98318	0.005941	0
993	0.36761	0.63239	0	0.33103		993	0.25316	0.74684	0	0.226968		993	0.078995	0.921	0	0.0694869		993	0.013323	0.98668	0	0		993	0.012039	0.98796	0	0		993	0.01096	0.98312	0.0059228	0
992	0.36979	0.63021	0	0.333712		992	0.25575	0.74425	0	0.229383		992	0.081454	0.91855	0	0.0716494		992	0.013404	0.9866	0	0		992	0.012123	0.98788	0	0		992	0.011046	0.98306	0.0058987	0
991	0.37197	0.62803	0	0.336395		991	0.25832	0.74168	0	0.231798		991	0.083901	0.9161	0	0.0738119		991	0.013485	0.98651	0	0		991	0.012206	0.98779	0	0		991	0.01113	0.98299	0.0058806	0
990	0.37413	0.62587	0	0.339078		990	0.26087	0.73913	0	0.234214		990	0.086341	0.91366	0	0.0759744		990	0.013566	0.98643	0	0		990	0.012289	0.98771	0	0		990	0.011215	0.98292	0.0058628	0
989	0.37628	0.62372	0	0.34176		989	0.2634	0.7366	0	0.236629		989	0.088772	0.91123	0	0.0781369		989	0.013647	0.98635	0	0		989	0.012372	0.98763	0	0		989	0.011299	0.98286	0.0058447	0
988	0.3794	0.6206	0	0.344443		988	0.26591	0.73409	0	0.239045		988	0.0912	0.9088	0	0.0802994		988	0.013726	0.98627	0	0		988	0.012455	0.98755	0	0		988	0.011382	0.98279	0.0058269	0
987	0.38166	0.61834	0	0.347125		987	0.2684	0.7316	0	0.24146		987	0.093614	0.90639	0	0.082462		987	0.013806	0.98619	0	0		987	0.012536	0.98746	0	0		987	0.011466	0.98273	0.0058089	0
986	0.38391	0.61609	0	0.349808		986	0.27088	0.72912	0	0.243876		986	0.096026	0.90397	0	0.0846245		986	0.013885	0.98611	0	0		986	0.012617	0.98738	0	0		986	0.011548	0.98266	0.0057912	0
985	0.38614	0.61386	0	0.352491		985	0.27334	0.72666	0	0.246291		985	0.098421	0.90158	0	0.086787		985	0.013964	0.98604	0	0		985	0.012699	0.9873	0	0		985	0.011631	0.9826	0.0057671	0
984	0.38835	0.61165	0	0.355173		984	0.27578	0.72422	0	0.248706		984	0.10082	0.89918	0	0.0889495		984	0.014043	0.98596	0	0		984	0.012779	0.98722	0	0		984	0.011713	0.98254	0.0057495	0
983	0.39053	0.60947	0	0.357856		983	0.2782	0.7218	0	0.251122		983	0.1032	0.8968	0	0.091112		983	0.014121	0.98588	0	0		983	0.012859	0.98714	0	0		983	0.011794	0.98247	0.0057316	0
982	0.3927	0.6073	0	0.360538		982	0.28061	0.71939	0	0.253537		982	0.10557	0.89443	0	0.0932745		982	0.014199	0.9858	0	0		982	0.01294	0.98706	0	0		982	0.011875	0.98241	0.005714	0
981	0.39485	0.60515	0	0.363221		981	0.283	0.717	0	0.255953		981	0.10794	0.89206	0	0.095437		981	0.014275	0.98572	0	0		981	0.013019	0.98698	0	0		981	0.011956	0.98235	0.0056962	0
980	0.39698	0.60302	0	0.365904		980	0.28538	0.71462	0	0.258368		980	0.1103	0.8897	0	0.0975996		980	0.014352	0.98565	0	0		980	0.013098	0.9869	0	0		980	0.012036	0.98228	0.0056787	0
979	0.3991	0.6009	0	0.368586		979	0.28773	0.71227	0	0.260783		979	0.11265	0.88735	0	0.0997621		979	0.014429	0.98557	0	0		979	0.013177	0.98682	0	0		979	0.012116	0.98222	0.005661	0
978	0.4012	0.5988	0	0.371269		978	0.29007	0.70993	0	0.263199		978	0.115	0.885	0	0.101925		978	0.014505	0.98549	0	0		978	0.013255	0.98675	0	0		978	0.012196	0.98216	0.0056435	0
977	0.40327	0.59673	0	0.373952		977	0.29239	0.70761	0	0.265614		977	0.11798	0.88202	0	0.104087		977	0.014581	0.98542	0	0		977	0.013333	0.98667	0	0		977	0.012275	0.9821	0.0056259	0
976	0.40533	0.59467	0	0.376634		976	0.29469	0.70531	0	0.26803		976	0.12066	0.87934	0	0.10625		976	0.014656	0.98534	0	0		976	0.013411	0.98659	0	0		976	0.012354	0.98204	0.0056085	0
975	0.40737	0.59263	0	0.379317		975	0.29699	0.70301	0	0.270445		975	0.12333	0.87667	0	0.108412		975	0.014731	0.98527	0	0.00162115		975	0.013487	0.98651	0	0		975	0.012433	0.98198	0.0055911	0
974	0.4094	0.5906	0	0.381999		974	0.29926	0.70074	0	0.272861		974	0.12598	0.87402	0	0.110575		974	0.014806	0.98519	0	0.00378176		974	0.013564	0.98644	0	0		974	0.012511	0.98192	0.0055736	0
973	0.41141	0.58859	0	0.384682		973	0.30152	0.69848	0	0.275276		973	0.12863	0.87137	0	0.112737		973	0.0158	0.9842	0	0.00594238		973	0.013641	0.98636	0	0		973	0.012589	0.98186	0.0055563	0
972	0.41339	0.58661	0	0.387365		972	0.30377	0.69623	0	0.277691		972	0.13125	0.86875	0	0.1149		972	0.018043	0.98196	0	0.008103		972	0.013717	0.98628	0	0		972	0.012666	0.9818	0.005539	0
971	0.41538	0.58462	0	0.390047		971	0.30711	0.69289	0	0.280107		971	0.13387	0.86613	0	0.117062		971	0.020282	0.97972	0	0.0102636		971	0.013793	0.98621	0	0		971	0.012742	0.98174	0.0055215	0
970	0.41734	0.58266	0	0.39273		970	0.30947	0.69053	0	0.282522		970	0.13647	0.86353	0	0.119225		970	0.022518	0.97748	0	0.0124242		970	0.013868	0.98613	0	0		970	0.012819	0.98168	0.0055043	0
969	0.41928	0.58072	0	0.395412		969	0.31181	0.68819	0	0.284938		969	0.13906	0.86094	0	0.121387		969	0.024749	0.97525	0	0.0145849		969	0.013943	0.98606	0	0		969	0.012896	0.98162	0.0054854	0
968	0.4212	0.5788	0	0.398095		968	0.31414	0.68586	0	0.287353		968	0.14164	0.85836	0	0.12355		968	0.026975	0.97302	0	0.0167455		968	0.014017	0.98598	0	0		968	0.012972	0.98156	0.0054683	0
967	0.42313	0.57687	0	0.400778		967	0.31645	0.68355	0	0.289768		967	0.1442	0.8558	0	0.125712		967	0.029199	0.9708	0	0.0189061		967	0.014092	0.98591	0	0		967	0.013047	0.9815	0.0054512	0
966	0.42502	0.57498	0	0.40346		966	0.31873	0.68127	0	0.292184		966	0.14675	0.85325	0	0.127875		966	0.031416	0.96858	0	0.0210667		966	0.014166	0.98583	0	0		966	0.013122	0.98144	0.0054339	0
965	0.42689	0.57311	0	0.406143		965	0.32101	0.67899	0	0.294599		965	0.14929	0.85071	0	0.130037		965	0.03363	0.96637	0	0.0232273		965	0.01424	0.98576	0	0		965	0.013197	0.98139	0.0054169	0
964	0.42876	0.57124	0	0.408826		964	0.32326	0.67674	0	0.297015		964	0.15181	0.84819	0	0.1322		964	0.03584	0.96416	0	0.0253879		964	0.014312	0.98569	0	0		964	0.013272	0.98133	0.0053999	0
963	0.43062	0.56938	0	0.411508		963	0.3255	0.6745	0	0.29943		963	0.15432	0.84568	0	0.134362		963	0.038045	0.96196	0	0.0275486		963	0.014386	0.98561	0	0		963	0.013346	0.98127	0.0053829	0
962	0.43245	0.56755	0	0.414191		962	0.32772	0.67228	0	0.301845		962	0.15682	0.84318	0	0.136525		962	0.040247	0.95975	0	0.0297092		962	0.014458	0.98554	0	0		962	0.01342	0.98122	0.0053643	0
961	0.43427	0.56573	0	0.416873		961	0.32993	0.67007	0	0.304261		961	0.15931	0.84069	0	0.138687		961	0.042441	0.95756	0	0.0318698		961	0.01453	0.98547	0	0		961	0.013493	0.98116	0.0053474	0
960	0.43607	0.56393	0	0.419556		960	0.33211	0.66789	0	0.306676		960	0.16178	0.83822	0	0.14085		960	0.044634	0.95537	0	0.0340304		960	0.014602	0.9854	0	0		960	0.013566	0.9811	0.0053305	0
959	0.43787	0.56213	0	0.422239		959	0.33429	0.66571	0	0.309092		959	0.16424	0.83576	0	0.143012		959	0.04682	0.95318	0	0.036191		959	0.014674	0.98533	0	0		959	0.013639	0.98105	0.0053136	0
958	0.43965	0.56035	0	0.424921		958	0.33644	0.66356	0	0.311507		958	0.16669	0.83331	0	0.145175		958	0.049005	0.951	0	0.0383517		958	0.014745	0.98526	0	0		958	0.013711	0.98099	0.0052966	0
957	0.44142	0.55858	0	0.427604		957	0.33859	0.66141	0	0.313923		957	0.16913	0.83087	0	0.147337		957	0.051182	0.94882	0	0.0405123		957	0.014815	0.98518	0	0		957	0.013784	0.98094	0.0052784	0
956	0.44316	0.55684	0	0.430286		956	0.34071	0.65929	0	0.316338		956	0.17155	0.82845	0	0.1495		956	0.053356	0.94664	0	0.0426729		956	0.014886	0.98511	0	0		956	0.013855	0.98088	0.0052616	0
955	0.4449	0.5551	0	0.432969		955	0.34282	0.65718	0	0.318753		955	0.17397	0.82603	0	0.151662		955	0.055524	0.94448	0	0.0448335		955	0.014956	0.98504	0	0		955	0.013927	0.98083	0.0052449	0
954	0.44662	0.55338	0	0.435652		954	0.34491	0.65509	0	0.321169		954	0.17636	0.82364	0	0.153825		954	0.057689	0.94231	0	0.0469941		954	0.015026	0.98497	0	0		954	0.013998	0.98077	0.005228	0
953	0.44833	0.55167	0	0.438334		953	0.34699	0.65301	0	0.323584		953	0.17875	0.82125	0	0.155987		953	0.05985	0.94015	0	0.0491547		953	0.015095	0.9849	0	0		953	0.014069	0.98072	0.0052159	0
952	0.45003	0.54997	0	0.441017		952	0.34906	0.65094	0	0.326		952	0.18113	0.81887	0	0.15815		952	0.062004	0.938	0	0.0513154		952	0.015165	0.98484	0	0		952	0.014139	0.98066	0.0051992	0
951	0.45172	0.54828	0	0.443699		951	0.3511	0.6489	0	0.328415		951	0.18349	0.81651	0	0.160312		951	0.064155	0.93584	0	0.053476		951	0.015233	0.98477	0	0		951	0.014209	0.98061	0.0051826	0
950	0.45339	0.54661	0	0.446382		950	0.35313	0.64687	0	0.33083		950	0.18584	0.81416	0	0.162475		950	0.066302	0.9337	0	0.0556366		950	0.015302	0.9847	0	0		950	0.014279	0.98055	0.0051661	0
949	0.45506	0.54494	0	0.449065		949	0.35516	0.64484	0	0.333246		949	0.18818	0.81182	0	0.164638		949	0.068441	0.93156	0	0.0577972		949	0.015371	0.98463	0	0		949	0.014348	0.9805	0.0051479	0
948	0.45671	0.54329	0	0.451747		948	0.35716	0.64284	0	0.335661		948	0.19051	0.80949	0	0.1668		948	0.070578	0.92942	0	0.0599578		948	0.015438	0.98456	0	0		948	0.014417	0.98045	0.0051314	0
947	0.45833	0.54167	0	0.45443		947	0.35915	0.64085	0	0.338077		947	0.19401	0.80599	0	0.168963		947	0.07271	0.92729	0	0.0621185		947	0.015506	0.98449	0	0		947	0.014487	0.9804	0.0051149	0
946	0.45996	0.54004	0	0.457113		946	0.36113	0.63887	0	0.340492		946	0.19645	0.80355	0	0.171125		946	0.07487	0.92513	0	0.0642791		946	0.015573	0.98443	0	0		946	0.014555	0.98035	0.0050972	0
945	0.46157	0.53843	0	0.459795		945	0.36309	0.63691	0	0.342908		945	0.19888	0.80112	0	0.173288		945	0.077003	0.923	0	0.0664397		945	0.01564	0.98436	0	0		945	0.014624	0.98029	0.0050866	0
944	0.46318	0.53682	0	0.462478		944	0.36504	0.63496	0	0.345323		944	0.2013	0.7987	0	0.17545		944	0.07913	0.92087	0	0.0686003		944	0.015707	0.98429	0	0		944	0.014692	0.98024	0.0050703	0
943	0.46477	0.53523	0	0.46516		943	0.36697	0.63303	0	0.347738		943	0.2037	0.7963	0	0.177613		943	0.081251	0.91875	0	0.0707609		943	0.015773	0.98423	0	0		943	0.014758	0.98019	0.0050523	0
942	0.46633	0.53367	0	0.467843		942	0.36889	0.63111	0	0.350154		942	0.20609	0.79391	0	0.179775		942	0.083369	0.91663	0	0.0729215		942	0.015839	0.98416	0	0		942	0.014826	0.98014	0.005036	0
941	0.4679	0.5321	0	0.470526		941	0.3708	0.6292	0	0.352569		941	0.20846	0.79154	0	0.181938		941	0.085485	0.91452	0	0.0750822		941	0.01749	0.98251	0	0.000736645		941	0.014893	0.98009	0.0050197	0
940	0.46945	0.53055	0	0.473208		940	0.3727	0.6273	0	0.354985		940	0.21083	0.78917	0	0.1841		940	0.087593	0.91241	0	0.0772428		940	0.018054	0.98195	0	0.00300075		940	0.01496	0.98003	0.005008	0
939	0.47099	0.52901	0	0.475891		939	0.37457	0.62543	0	0.3574		939	0.21318	0.78682	0	0.186263		939	0.089702	0.9103	0	0.0794034		939	0.018614	0.98139	0	0.00526485		939	0.015026	0.97998	0.0049918	0
938	0.47252	0.52748	0	0.478573		938	0.37645	0.62355	0	0.359815		938	0.21551	0.78449	0	0.188425		938	0.091802	0.9082	0	0.081564		938	0.019172	0.98083	0	0.00752895		938	0.015092	0.97993	0.0049743	0
937	0.47469	0.52531	0	0.481256		937	0.3783	0.6217	0	0.362231		937	0.21783	0.78217	0	0.190588		937	0.0939	0.9061	0	0.0837246		937	0.019727	0.98027	0	0.00979305		937	0.015159	0.97988	0.0049581	0
936	0.47635	0.52365	0	0.483939		936	0.38014	0.61986	0	0.364646		936	0.22014	0.77986	0	0.19275		936	0.095991	0.90401	0	0.0858853		936	0.02028	0.97972	0	0.0120572		936	0.015224	0.97983	0.0049419	0
935	0.47802	0.52198	0	0.486621		935	0.38196	0.61804	0	0.367062		935	0.22244	0.77756	0	0.194913		935	0.099599	0.9004	0	0.0880459		935	0.020829	0.97917	0	0.0143213		935	0.015289	0.97978	0.0049304	0
934	0.47966	0.52034	0	0.489304		934	0.38378	0.61622	0	0.369477		934	0.22471	0.77529	0	0.197075		934	0.1019	0.8981	0	0.0902065		934	0.021375	0.97862	0	0.0165854		934	0.015354	0.97973	0.0049143	0
933	0.4813	0.5187	0	0.491987		933	0.38559	0.61441	0	0.371893		933	0.22698	0.77302	0	0.199238		933	0.10419	0.89581	0	0.0923671		933	0.021919	0.97808	0	0.0188495		933	0.015419	0.97968	0.0048969	0
932	0.48291	0.51709	0	0.494669		932	0.38738	0.61262	0	0.374308		932	0.22924	0.77076	0	0.2014		932	0.10647	0.89353	0	0.0945277		932	0.022459	0.97754	0	0.0211136		932	0.015484	0.97964	0.0048809	0
931	0.48454	0.51546	0	0.497352		931	0.38917	0.61083	0	0.376723		931	0.23148	0.76852	0	0.203563		931	0.10875	0.89125	0	0.0966884		931	0.022996	0.977	0	0.0233777		931	0.015547	0.97958	0.0048695	0
930	0.48614	0.51386	0	0.500034		930	0.39093	0.60907	0	0.379139		930	0.23371	0.76629	0	0.205725		930	0.1124	0.8876	0	0.098849		930	0.024488	0.97551	0	0.0256418		930	0.015611	0.97954	0.0048535	0
929	0.48774	0.51226	0	0.502717		929	0.39268	0.60732	0	0.381554		929	0.23593	0.76407	0	0.207888		929	0.11481	0.88519	0	0.10101		929	0.026447	0.97355	0	0.0279059		929	0.015674	0.97949	0.0048361	0
928	0.48932	0.51068	0	0.5054		928	0.39443	0.60557	0	0.38397		928	0.23814	0.76186	0	0.21005		928	0.11721	0.88279	0	0.10317		928	0.028405	0.9716	0	0.03017		928	0.015737	0.97944	0.004826	0
927	0.4909	0.5091	0	0.508082		927	0.39617	0.60383	0	0.386385		927	0.24033	0.75967	0	0.212213		927	0.1196	0.8804	0	0.105331		927	0.030359	0.96964	0	0.0324341		927	0.015868	0.97933	0.0047975	0
926	0.49248	0.50752	0	0.510765		926	0.39788	0.60212	0	0.3888		926	0.24251	0.75749	0	0.214375		926	0.12198	0.87802	0	0.107491		926	0.032319	0.96766	1.6633e-05	0.0346982		926	0.017755	0.97735	0.0048973	0
925	0.49403	0.50597	0	0.513447		925	0.39958	0.60042	0	0.391216		925	0.24468	0.75532	0	0.216538		925	0.12435	0.87565	0	0.109652		925	0.03429	0.96567	4.4354e-05	0.0369623		925	0.018311	0.97678	0.0049051	0
924	0.49557	0.50443	0	0.51613		924	0.40129	0.59871	0	0.393631		924	0.24683	0.75317	0	0.2187		924	0.1267	0.8733	0	0.111813		924	0.036257	0.96367	7.7636e-05	0.0392264		924	0.018863	0.97622	0.0049186	0
923	0.49711	0.50289	0	0.518813		923	0.40297	0.59703	0	0.396047		923	0.24898	0.75102	0	0.220863		923	0.12905	0.87095	0	0.113973		923	0.038222	0.96167	0.00010539	0.0414905		923	0.01941	0.97566	0.0049321	0
922	0.49865	0.50135	0	0.521495		922	0.40466	0.59534	0	0.398462		922	0.25111	0.74889	0	0.223025		922	0.13138	0.86862	0	0.116134		922	0.040187	0.95967	0.0001387	0.0437546		922	0.019955	0.9751	0.0049468	0
921	0.50141	0.49859	0	0.524178		921	0.40631	0.59369	0	0.400878		921	0.25323	0.74677	0	0.225188		921	0.1337	0.8663	0	0.118295		921	0.042148	0.95768	0.00017198	0.0460187		921	0.020496	0.97454	0.0049603	0
920	0.50566	0.49434	0	0.526861		920	0.40797	0.59203	0	0.403293		920	0.25534	0.74466	0	0.22735		920	0.13602	0.86398	0	0.120455		920	0.04411	0.95569	0.00019977	0.0482828		920	0.021033	0.97399	0.0049737	0
919	0.50988	0.49012	0	0.529543		919	0.40961	0.59039	0	0.405708		919	0.25744	0.74256	0	0.229513		919	0.13832	0.86168	0	0.122616		919	0.046068	0.9537	0.00023311	0.0505469		919	0.021567	0.97345	0.004987	0
918	0.51406	0.48594	0	0.532226		918	0.41124	0.58876	0	0.408124		918	0.25952	0.74048	0	0.231675		918	0.14062	0.85938	0	0.124776		918	0.049057	0.95066	0.00028321	0.052811		918	0.022097	0.9729	0.0050017	0
917	0.51821	0.48179	0	0.534908		917	0.41286	0.58714	0	0.410539		917	0.2616	0.7384	0	0.233838		917	0.1429	0.8571	0	0.126937		917	0.051119	0.94856	0.0003166	0.0550751		917	0.022624	0.97237	0.0050095	0
916	0.52232	0.47768	0	0.537591		916	0.41448	0.58552	0	0.412955		916	0.26366	0.73634	0	0.236001		916	0.14517	0.85483	0	0.129098		916	0.053178	0.94647	0.00035556	0.0573392		916	0.023147	0.97183	0.0050228	0
915	0.5264	0.4736	0	0.540274		915	0.41607	0.58393	0	0.41537		915	0.26571	0.73429	0	0.238163		915	0.14743	0.85257	0	0.131258		915	0.055233	0.94438	0.00038888	0.0596033		915	0.023667	0.9713	0.005036	0
914	0.53045	0.46955	0	0.542956		914	0.41767	0.58233	0	0.417785		914	0.26776	0.73224	0	0.240326		914	0.14968	0.85032	0	0.133419		914	0.057286	0.94229	0.00042231	0.0618674		914	0.024183	0.97077	0.0050493	0
913	0.53447	0.46553	0	0.545639		913	0.41964	0.58036	0	0.420201		913	0.26978	0.73022	0	0.242488		913	0.15192	0.84808	0	0.135579		913	0.059335	0.9402	0.00046131	0.0641315		913	0.024698	0.97024	0.005057	0
912	0.53845	0.46155	0	0.548321		912	0.42129	0.57871	0	0.422616		912	0.27179	0.72821	0	0.244651		912	0.15416	0.84584	0	0.13774		912	0.061381	0.93812	0.00049477	0.0663956		912	0.025207	0.96972	0.0050702	0.00127604
911	0.54241	0.45759	0	0.551004		911	0.42294	0.57706	0	0.425032		911	0.27381	0.72619	0	0.246813		911	0.15638	0.84362	0	0.139901		911	0.063423	0.93604	0.0005338	0.0686597		911	0.025714	0.9692	0.0050834	0.00359664
910	0.54633	0.45367	0	0.553687		910	0.42457	0.57543	0	0.427447		910	0.2758	0.7242	0	0.248976		910	0.15859	0.84141	0	0.142061		910	0.065464	0.93396	0.00057285	0.0709238		910	0.026218	0.96869	0.0050923	0.00591723
909	0.55022	0.44978	0	0.556369		909	0.42621	0.57379	0	0.429863		909	0.27779	0.72221	0	0.251138		909	0.16079	0.83921	0	0.144222		909	0.067502	0.93189	0.00060636	0.0731879		909	0.026718	0.96818	0.0051054	0.00823783
908	0.55408	0.44592	0	0.559052		908	0.42783	0.57217	0	0.432278		908	0.27976	0.72024	0	0.253301		908	0.16298	0.83702	0	0.146383		908	0.069536	0.92982	0.00064544	0.075452		908	0.027215	0.96767	0.0051128	0.0105584
907	0.55791	0.44209	0	0.561735		907	0.42944	0.57056	0	0.434693		907	0.28172	0.71828	0	0.255463		907	0.16516	0.83484	0	0.148543		907	0.071567	0.92775	0.00068437	0.0777161		907	0.027709	0.96716	0.0051261	0.012879
906	0.56171	0.43829	0	0.564417		906	0.43106	0.56894	0	0.437109		906	0.28367	0.71633	0	0.257626		906	0.16734	0.83266	0	0.150704		906	0.073596	0.92568	0.00072347	0.0799802		906	0.028199	0.96666	0.0051391	0.0151996
905	0.56548	0.43452	0	0.5671		905	0.43265	0.56735	0	0.439524		905	0.28561	0.71439	0	0.259788		905	0.1695	0.8305	0	0.152864		905	0.075621	0.92362	0.00076259	0.0822443		905	0.028688	0.96617	0.0051467	0.0175202
904	0.56922	0.43078	0	0.569782		904	0.43425	0.56575	0	0.44194		904	0.28754	0.71246	0	0.261951		904	0.17166	0.82834	0	0.155025		904	0.077647	0.92155	0.00080176	0.0845084		904	0.029172	0.96567	0.0051597	0.0198408
903	0.57292	0.42708	0	0.572465		903	0.43583	0.56417	0	0.444355		903	0.28947	0.71053	0	0.264113		903	0.17379	0.82621	0	0.157186		903	0.079666	0.91949	0.00084091	0.0867725		903	0.029654	0.96518	0.0051672	0.0221614
902	0.5766	0.4234	0	0.575148		902	0.43741	0.56259	0	0.44677		902	0.29138	0.70862	0	0.266276		902	0.17593	0.82407	0	0.159346		902	0.081684	0.91744	0.00088008	0.0890366		902	0.030133	0.96469	0.0051801	0.024482
901	0.58024	0.41976	0	0.57783		901	0.43897	0.56103	0	0.449186		901	0.29328	0.70672	0	0.268438		901	0.17806	0.82194	0	0.161507		901	0.083698	0.91538	0.00092461	0.0913007		901	0.030609	0.9642	0.0051876	0.0268026
900	0.58386	0.41614	0	0.580513		900	0.44052	0.55948	0	0.451601		900	0.29516	0.70484	0	0.270601		900	0.18018	0.81982	0	0.163668		900	0.085712	0.91332	0.00096384	0.0935648		900	0.031081	0.96372	0.0051948	0.0291232
899	0.58744	0.41256	0	0.583195		899	0.44207	0.55793	0	0.454017		899	0.29705	0.70295	0	0.272763		899	0.18229	0.81771	0	0.165828		899	0.087719	0.91127	0.0010086	0.0958289		899	0.031552	0.96324	0.0052066	0.0314438
898	0.591	0.409	0	0.585878		898	0.44362	0.55638	0	0.456432		898	0.29891	0.70109	0	0.274926		898	0.18439	0.81561	0	0.167989		898	0.089727	0.90923	0.0010478	0.098093		898	0.032019	0.96277	0.005214	0.0337644
897	0.59452	0.40548	0	0.588561		897	0.44515	0.55485	0	0.458848		897	0.30077	0.69923	0	0.277088		897	0.18648	0.81352	0	0.170149		897	0.091728	0.90718	0.0010924	0.100357		897	0.032482	0.96229	0.0052268	0.036085
896	0.59801	0.40199	0	0.591243		896	0.44668	0.55332	0	0.461263		896	0.30252	0.69748	0	0.279251		896	0.18856	0.81144	0	0.17231		896	0.093733	0.90513	0.0011373	0.102621		896	0.032944	0.96182	0.0052342	0.0384056
895	0.60146	0.39854	0	0.593926		895	0.44819	0.55181	0	0.463678		895	0.30436	0.69564	0	0.281413		895	0.19064	0.80936	0	0.174471		895	0.095731	0.90309	0.0011821	0.104885		895	0.033403	0.96136	0.0052415	0.0407262
894	0.6049	0.3951	0	0.596608		894	0.44971	0.55029	0	0.466094		894	0.30618	0.69382	0	0.283576		894	0.1927	0.8073	0	0.176631		894	0.097728	0.90104	0.001227	0.107149		894	0.033857	0.96089	0.0052543	0.0430468
893	0.6083	0.3917	0	0.599291		893	0.45122	0.54878	0	0.468509		893	0.30799	0.69201	0	0.285738		893	0.19476	0.80524	0	0.178792		893	0.099722	0.89901	0.0012719	0.109414		893	0.035105	0.95959	0.0053083	0.0453674
892	0.61167	0.38833	0	0.601974		892	0.4527	0.5473	0	0.470925		892	0.3098	0.6902	0	0.287901		892	0.19681	0.80319	0	0.180952		892	0.10171	0.89697	0.0013164	0.111678		892	0.037106	0.95748	0.0054159	0.047688
891	0.61502	0.38498	0	0.604656		891	0.45419	0.54581	0	0.47334		891	0.31159	0.68841	0	0.290063		891	0.19884	0.80116	0	0.183113		891	0.1037	0.89494	0.0013614	0.113942		891	0.039107	0.95536	0.0055293	0.0500086
890	0.61833	0.38167	0	0.607339		890	0.45568	0.54432	0	0.475755		890	0.31338	0.68662	0	0.292226		890	0.20088	0.79912	0	0.185274		890	0.10569	0.8929	0.0014119	0.116206		890	0.041109	0.95325	0.005637	0.0523292
889	0.62162	0.37838	0	0.610022		889	0.45715	0.54285	0	0.478171		889	0.31517	0.68483	0	0.294388		889	0.2029	0.7971	0	0.187434		889	0.10767	0.89087	0.0014565	0.11847		889	0.043109	0.95114	0.0057543	0.0546498
888	0.62487	0.37513	0	0.612704		888	0.45862	0.54138	0	0.480586		888	0.31694	0.68306	0	0.296551		888	0.20491	0.79509	0	0.189595		888	0.10965	0.88884	0.001507	0.120734		888	0.045112	0.94902	0.0058677	0.0569704
887	0.62807	0.37193	0	0.615387		887	0.46008	0.53992	0	0.483002		887	0.3187	0.6813	0	0.298713		887	0.20692	0.79308	0	0.191756		887	0.11163	0.88681	0.0015576	0.122998		887	0.047112	0.9469	0.0059921	0.059291
886	0.63126	0.36874	0	0.618069		886	0.46152	0.53848	0	0.485417		886	0.32046	0.67954	0	0.300876		886	0.20892	0.79108	0	0.193916		886	0.11496	0.88341	0.001637	0.125262		886	0.049115	0.94477	0.0061167	0.0616115
885	0.63443	0.36557	0	0.620752		885	0.46297	0.53703	0	0.487833		885	0.32221	0.67779	0	0.303038		885	0.21091	0.78909	0	0.196077		885	0.1172	0.8811	0.0016988	0.127526		885	0.051119	0.94264	0.0062397	0.0639321
884	0.63756	0.36244	0	0.623435		884	0.46441	0.53559	0	0.490248		884	0.32396	0.67604	0	0.305201		884	0.21289	0.78711	0	0.198237		884	0.11943	0.87881	0.0017551	0.12979		884	0.053123	0.94051	0.0063699	0.0662527
883	0.64065	0.35935	0	0.626117		883	0.46584	0.53416	0	0.492663		883	0.32569	0.67431	0	0.307363		883	0.21486	0.78514	0	0.200398		883	0.12166	0.87652	0.0018174	0.132055		883	0.055128	0.93837	0.0064998	0.0685733
882	0.64373	0.35627	0	0.6288		882	0.46727	0.53273	0	0.495079		882	0.32742	0.67258	0	0.309526		882	0.21683	0.78317	0	0.202559		882	0.12388	0.87424	0.0018794	0.134319		882	0.057135	0.93623	0.0066396	0.0708939
881	0.64677	0.35323	0	0.631482		881	0.46868	0.53132	0	0.497494		881	0.32914	0.67086	0	0.311689		881	0.21878	0.78122	0	0.204719		881	0.12609	0.87197	0.0019413	0.136583		881	0.059144	0.93408	0.0067754	0.0732145
880	0.64979	0.35021	0	0.634165		880	0.47008	0.52992	0	0.49991		880	0.33086	0.66914	0	0.313851		880	0.22074	0.77926	0	0.20688		880	0.1283	0.8697	0.0020033	0.138847		880	0.061155	0.93192	0.0069206	0.0755351
879	0.65276	0.34724	0	0.636848		879	0.47149	0.52851	0	0.502325		879	0.33256	0.66744	0	0.316014		879	0.22268	0.77732	0	0.209041		879	0.1305	0.86743	0.0020709	0.141111		879	0.063167	0.92977	0.0070676	0.0778557
878	0.65571	0.34429	0	0.63953		878	0.47289	0.52711	0	0.50474		878	0.33426	0.66574	0	0.318176		878	0.22462	0.77538	0	0.211201		878	0.13269	0.86518	0.0021329	0.143375		878	0.065182	0.9276	0.0072184	0.0801763
877	0.65891	0.34109	0	0.642213		877	0.47428	0.52572	0	0.507156		877	0.33595	0.66405	0	0.320339		877	0.22654	0.77346	0	0.213362		877	0.13563	0.86217	0.0021944	0.145639		877	0.067196	0.92543	0.0073762	0.0824969
876	0.66248	0.33752	0	0.644896		876	0.47566	0.52434	0	0.509571		876	0.33763	0.66237	0	0.322501		876	0.22846	0.77154	0	0.215522		876	0.13918	0.85858	0.0022448	0.147903		876	0.069217	0.92325	0.0075325	0.0848175
875	0.666	0.334	0	0.647578		875	0.47703	0.52297	0	0.511987		875	0.33931	0.66069	0	0.324664		875	0.23037	0.76963	0	0.217683		875	0.14269	0.85502	0.0022946	0.150167		875	0.071239	0.92106	0.0077018	0.0871381
874	0.66945	0.33055	0	0.650261		874	0.47841	0.52159	0	0.514402		874	0.34098	0.65902	0	0.326826		874	0.23227	0.76773	0	0.219844		874	0.14574	0.8519	0.0023679	0.152431		874	0.07335	0.91878	0.0078749	0.0894587
873	0.67285	0.32715	0	0.652943		873	0.47976	0.52024	0	0.516818		873	0.34265	0.65735	0	0.328989		873	0.23418	0.76582	0	0.222004		873	0.14873	0.84882	0.0024468	0.154696		873	0.076786	0.91511	0.0081008	0.0917793
872	0.67618	0.32382	0	0.655626		872	0.48112	0.51888	0	0.519233		872	0.3443	0.6557	0	0.331151		872	0.23608	0.7639	2.1972e-05	0.224165		872	0.1517	0.84578	0.0025257	0.15696		872	0.080199	0.91146	0.0083382	0.0940999
871	0.67947	0.32053	0	0.658309		871	0.48247	0.51753	0	0.521648		871	0.34595	0.65405	0	0.333314		871	0.23798	0.76197	4.946e-05	0.226325		871	0.15464	0.84276	0.0025991	0.159224		871	0.083586	0.90783	0.0085865	0.0964205
870	0.6827	0.3173	0	0.660991		870	0.48382	0.51618	0	0.524064		870	0.34759	0.65241	0	0.335476		870	0.23989	0.76003	8.245e-05	0.228486		870	0.15755	0.83977	0.0026781	0.161488		870	0.086951	0.90421	0.0088403	0.0987411
869	0.68588	0.31412	0	0.663674		869	0.48515	0.51485	0	0.526479		869	0.34922	0.65078	0	0.337639		869	0.24177	0.75811	0.00011545	0.230647		869	0.16044	0.8368	0.0027628	0.163752		869	0.090296	0.9006	0.0091001	0.101062
868	0.689	0.311	0	0.666356		868	0.48648	0.51352	0	0.528895		868	0.35086	0.64914	0	0.339801		868	0.24366	0.7562	0.00014297	0.232807		868	0.16329	0.83386	0.0028474	0.166016		868	0.093614	0.89702	0.0093706	0.103382
867	0.69207	0.30793	0	0.669039		867	0.4878	0.5122	0	0.53131		867	0.35248	0.64752	0	0.341964		867	0.24571	0.75412	0.000176	0.234968		867	0.16613	0.83095	0.0029265	0.16828		867	0.096914	0.89343	0.0096528	0.105703
866	0.69511	0.30489	0	0.671722		866	0.48911	0.51089	0	0.533725		866	0.35409	0.64591	0	0.344126		866	0.24867	0.75113	0.00019795	0.237129		866	0.16893	0.82806	0.0030161	0.170544		866	0.10019	0.88986	0.0099456	0.108023
865	0.69809	0.30191	0	0.674404		865	0.49042	0.50958	0	0.536141		865	0.3557	0.6443	0	0.346289		865	0.25161	0.74817	0.00021995	0.239289		865	0.17171	0.82519	0.0031009	0.172808		865	0.10346	0.8863	0.010242	0.110344
864	0.70103	0.29897	0	0.677087		864	0.49174	0.50826	0	0.538556		864	0.35731	0.64269	0	0.348451		864	0.25452	0.74524	0.00024188	0.24145		864	0.17447	0.82234	0.0031913	0.175072		864	0.1067	0.88274	0.010557	0.112665
863	0.70392	0.29608	0	0.67977		863	0.49304	0.50696	0	0.540972		863	0.3589	0.6411	0	0.350614		863	0.25739	0.74235	0.00026381	0.24361		863	0.1772	0.81952	0.0032809	0.177337		863	0.10992	0.8792	0.010875	0.114985
862	0.70676	0.29324	0	0.682452		862	0.49432	0.50568	0	0.543387		862	0.36049	0.63951	0	0.352776		862	0.26023	0.73949	0.00028571	0.245771		862	0.17991	0.81672	0.0033768	0.179601		862	0.11313	0.87566	0.01121	0.117306
861	0.70957	0.29043	0	0.685135		861	0.49561	0.50439	0	0.545803		861	0.36208	0.63792	0	0.354939		861	0.26304	0.73665	0.00030762	0.247932		861	0.18259	0.81394	0.0034721	0.181865		861	0.11633	0.87212	0.011553	0.119626
860	0.71233	0.28767	0	0.687817		860	0.49689	0.50311	0	0.548218		860	0.36365	0.63635	0	0.357101		860	0.26582	0.73385	0.0003295	0.250092		860	0.18525	0.81118	0.0035681	0.184129		860	0.11951	0.86857	0.011915	0.121947
859	0.71506	0.28494	0	0.6905		859	0.49815	0.50185	0	0.550633		859	0.36523	0.63477	0	0.359264		859	0.26857	0.73108	0.00035138	0.252253		859	0.1879	0.80844	0.0036689	0.186393		859	0.12268	0.86504	0.012284	0.124268
858	0.71774	0.28226	0	0.693183		858	0.49943	0.50057	0	0.553049		858	0.36679	0.63321	0	0.361426		858	0.27129	0.72833	0.00037325	0.254413		858	0.19051	0.80572	0.0037707	0.188657		858	0.12583	0.8615	0.012668	0.126588
857	0.72038	0.27962	0	0.695865		857	0.50068	0.49932	0	0.555464		857	0.36834	0.63166	0	0.363589		857	0.27399	0.72562	0.00038961	0.256574		857	0.19311	0.80302	0.0038715	0.190921		857	0.12897	0.85796	0.013068	0.128909
856	0.72298	0.27702	0	0.698548		856	0.50339	0.49661	0	0.55788		856	0.3699	0.6301	0	0.365751		856	0.27665	0.72294	0.00041136	0.258735		856	0.19569	0.80033	0.0039778	0.193185		856	0.1321	0.85442	0.01348	0.131229
855	0.72555	0.27445	0	0.70123		855	0.5063	0.4937	0	0.560295		855	0.37144	0.62856	0	0.367914		855	0.27905	0.72051	0.00043877	0.260895		855	0.19824	0.79767	0.0040898	0.195449		855	0.13522	0.85087	0.013908	0.13355
854	0.72808	0.27192	0	0.703913		854	0.50918	0.49082	0	0.56271		854	0.37299	0.62701	0	0.370076		854	0.28124	0.71828	0.00047178	0.263056		854	0.20078	0.79502	0.0042027	0.197713		854	0.13833	0.84731	0.014355	0.135871
853	0.73057	0.26943	0	0.706596		853	0.51204	0.48796	0	0.565126		853	0.37452	0.62548	0	0.372239		853	0.28341	0.71608	0.00051029	0.265217		853	0.2033	0.79239	0.0043148	0.199978		853	0.14143	0.84375	0.014815	0.138191
852	0.73303	0.26697	0	0.709278		852	0.51489	0.48511	0	0.567541		852	0.37605	0.62395	0	0.374401		852	0.28555	0.71391	0.00054318	0.267377		852	0.20579	0.78977	0.0044323	0.202242		852	0.14453	0.84019	0.015289	0.140512
851	0.73547	0.26453	0	0.711961		851	0.51773	0.48227	0	0.569957		851	0.37757	0.62243	0	0.376564		851	0.28767	0.71175	0.00057622	0.269538		851	0.20827	0.78718	0.0045498	0.204506		851	0.14761	0.83661	0.015787	0.142832
850	0.73786	0.26214	0	0.714643		850	0.52055	0.47945	0	0.572372		850	0.37909	0.62091	0	0.378726		850	0.28979	0.7096	0.00061475	0.271698		850	0.21074	0.78459	0.0046731	0.20677		850	0.15069	0.83302	0.016293	0.145153
849	0.74022	0.25978	0	0.717326		849	0.52335	0.47665	0	0.574788		849	0.38061	0.61939	0	0.380889		849	0.29187	0.70749	0.00064765	0.273859		849	0.21318	0.78202	0.0048017	0.209034		849	0.15376	0.82942	0.016825	0.147474
848	0.74255	0.25745	0	0.720009		848	0.52615	0.47385	0	0.577203		848	0.3821	0.6179	0	0.383052		848	0.29394	0.70538	0.0006862	0.27602		848	0.2156	0.77946	0.0049346	0.211298		848	0.15682	0.8258	0.017378	0.149794
847	0.74485	0.25515	0	0.722691		847	0.52892	0.47108	0	0.579618		847	0.38361	0.61639	0	0.385214		847	0.29599	0.70329	0.0007246	0.27818		847	0.21801	0.77692	0.0050689	0.213562		847	0.15988	0.82217	0.017942	0.152115
846	0.74711	0.25289	0	0.725374		846	0.53168	0.46832	0	0.582034		846	0.38509	0.61491	0	0.387377		846	0.29803	0.70121	0.00075769	0.280341		846	0.22041	0.77438	0.0052032	0.215826		846	0.16293	0.81854	0.018528	0.154435
845	0.74935	0.25065	0	0.728057		845	0.53443	0.46557	0	0.584449		845	0.38659	0.61341	0	0.389539		845	0.30004	0.69916	0.00079609	0.282502		845	0.22279	0.77186	0.0053484	0.21809		845	0.16599	0.81489	0.019125	0.156756
844	0.75156	0.24844	0	0.730739		844	0.53717	0.46283	0	0.586865		844	0.38807	0.61193	0	0.391702		844	0.30204	0.69712	0.00083468	0.284662		844	0.22515	0.76936	0.0054925	0.220354		844	0.16904	0.81121	0.019753	0.159077
843	0.75374	0.24626	0	0.733422		843	0.53989	0.46011	0	0.58928		843	0.39014	0.60986	0	0.393864		843	0.30402	0.6951	0.00087308	0.286823		843	0.2275	0.76686	0.0056434	0.222619		843	0.17208	0.80753	0.020397	0.161397
842	0.75589	0.24411	0	0.736104		842	0.54259	0.45741	0	0.591695		842	0.39222	0.60778	0	0.396027		842	0.30599	0.6931	0.00091148	0.288983		842	0.22983	0.76437	0.0057982	0.224883		842	0.17512	0.80383	0.021056	0.163718
841	0.75801	0.24199	0	0.738787		841	0.54528	0.45472	0	0.594111		841	0.39427	0.60573	0	0.398189		841	0.30795	0.6911	0.00095008	0.291144		841	0.23215	0.7619	0.0059546	0.227147		841	0.17815	0.80011	0.021742	0.166038
840	0.76011	0.23989	0	0.74147		840	0.54796	0.45204	0	0.596526		840	0.3963	0.6037	0	0.400352		840	0.30988	0.68913	0.00098848	0.293305		840	0.23445	0.75943	0.0061206	0.229411		840	0.18118	0.79639	0.022437	0.168359
839	0.76218	0.23782	0	0.744152		839	0.55063	0.44937	0	0.598942		839	0.39831	0.60169	0	0.402514		839	0.31179	0.68717	0.0010324	0.295465		839	0.23675	0.75697	0.0062865	0.231675		839	0.1842	0.79264	0.023164	0.17068
838	0.76423	0.23577	0	0.746835		838	0.55328	0.44672	0	0.601357		838	0.40029	0.59971	0	0.404677		838	0.31369	0.68523	0.0010707	0.297626		838	0.23902	0.75451	0.0064635	0.233939		838	0.18723	0.78887	0.023901	0.173
837	0.76625	0.23375	0	0.749517		837	0.55592	0.44408	0	0.603773		837	0.40225	0.59775	0	0.406839		837	0.31559	0.6833	0.0011094	0.299786		837	0.24129	0.75207	0.0066403	0.236203		837	0.19025	0.78509	0.024658	0.175321
836	0.76825	0.23175	0	0.7522		836	0.55854	0.44146	0	0.606188		836	0.4042	0.5958	0	0.409002		836	0.31747	0.68138	0.0011533	0.301947		836	0.24355	0.74962	0.0068297	0.238467		836	0.19326	0.78131	0.025435	0.177641
835	0.77021	0.22979	0	0.754883		835	0.56115	0.43885	0	0.608603		835	0.40613	0.59387	0	0.411164		835	0.31932	0.67948	0.0011971	0.304108		835	0.24579	0.74719	0.007023	0.240731		835	0.19627	0.77751	0.026227	0.179962
834	0.77216	0.22784	0	0.757565		834	0.56375	0.43625	0	0.611019		834	0.40802	0.59198	0	0.413327		834	0.32116	0.6776	0.001241	0.306268		834	0.24802	0.74476	0.0072216	0.242995		834	0.19927	0.77369	0.027039	0.182283
833	0.77409	0.22591	0	0.760248		833	0.56634	0.43366	0	0.613434		833	0.40992	0.59008	0	0.415489		833	0.323	0.67572	0.0012848	0.308429		833	0.25025	0.74233	0.0074242	0.24526		833	0.20227	0.76986	0.027867	0.184603
832	0.77599	0.22401	0	0.762931		832	0.56892	0.43108	0	0.61585		832	0.41177	0.58823	0	0.417652		832	0.32482	0.67385	0.0013287	0.31059		832	0.25246	0.73991	0.0076336	0.247524		832	0.20526	0.76604	0.028701	0.186924
831	0.77787	0.22213	0	0.765613		831	0.57148	0.42852	0	0.618265		831	0.41362	0.58638	0	0.419814		831	0.32662	0.67201	0.0013725	0.31275		831	0.25466	0.73749	0.007854	0.249788		831	0.20824	0.7622	0.029561	0.189244
830	0.77972	0.22028	0	0.768296		830	0.57455	0.42545	0	0.62068		830	0.41544	0.58456	0	0.421977		830	0.32841	0.67017	0.0014164	0.314911		830	0.25686	0.73506	0.0080801	0.252052		830	0.21121	0.75835	0.030437	0.191565
829	0.78156	0.21844	0	0.770978		829	0.57801	0.42199	0	0.623096		829	0.41725	0.58275	0	0.424139		829	0.33018	0.66835	0.0014657	0.317071		829	0.25905	0.73264	0.008315	0.254316		829	0.21418	0.7545	0.031319	0.193886
828	0.78337	0.21663	0	0.773661		828	0.58144	0.41856	0	0.625511		828	0.41904	0.58096	0	0.426302		828	0.33195	0.66654	0.001515	0.319232		828	0.26122	0.73022	0.008557	0.25658		828	0.21714	0.75065	0.032214	0.196206
827	0.78517	0.21483	0	0.776344		827	0.58482	0.41518	0	0.627927		827	0.42081	0.57919	0	0.428464		827	0.33371	0.66474	0.0015588	0.321393		827	0.26339	0.7278	0.0088081	0.258844		827	0.22009	0.74679	0.033126	0.198527
826	0.78695	0.21305	0	0.779026		826	0.58816	0.41184	0	0.630342		826	0.42256	0.57744	0	0.430627		826	0.33544	0.66295	0.0016078	0.323553		826	0.26555	0.72538	0.0090699	0.261108		826	0.22303	0.74293	0.034044	0.200847
825	0.7887	0.2113	0	0.781709		825	0.59147	0.40853	0	0.632758		825	0.42429	0.57571	0	0.432789		825	0.33717	0.66117	0.0016571	0.325714		825	0.2677	0.72296	0.0093388	0.263372		825	0.22596	0.73908	0.03497	0.203168
824	0.79043	0.20957	0	0.784391		824	0.59474	0.40526	0	0.635173		824	0.426	0.574	0	0.434952		824	0.33889	0.6594	0.0017118	0.327875		824	0.26986	0.72053	0.0096166	0.265637		824	0.22888	0.73521	0.03591	0.205489
823	0.79215	0.20785	0	0.787074		823	0.59798	0.40202	0	0.637588		823	0.42746	0.57254	0	0.437114		823	0.34059	0.65765	0.0017611	0.330035		823	0.272	0.71809	0.0099051	0.267901		823	0.23177	0.73136	0.036866	0.207809
822	0.79385	0.20615	0	0.789757		822	0.60118	0.39882	0	0.640004		822	0.42887	0.57113	0	0.439277		822	0.34228	0.6559	0.0018154	0.332196		822	0.27413	0.71566	0.010204	0.270165		822	0.23467	0.72752	0.037818	0.21013
821	0.79553	0.20447	0	0.792439		821	0.60435	0.39565	0	0.642419		821	0.43027	0.56973	0	0.441439		821	0.34396	0.65417	0.0018702	0.334356		821	0.27628	0.71321	0.010514	0.272429		821	0.23754	0.72368	0.038781	0.21245
820	0.79718	0.20282	0	0.795122		820	0.60749	0.39251	0	0.644835		820	0.43167	0.56833	0	0.443602		820	0.34563	0.65245	0.0019244	0.336517		820	0.27841	0.71076	0.010835	0.274693		820	0.2404	0.71986	0.039739	0.214771
819	0.79883	0.20117	0	0.797805		819	0.61059	0.38941	0	0.64725		819	0.43304	0.56696	0	0.445764		819	0.34729	0.65073	0.0019791	0.338678		819	0.28053	0.70831	0.011163	0.276957		819	0.24325	0.71604	0.040713	0.217092
818	0.80045	0.19955	0	0.800487		818	0.61366	0.38634	0	0.649665		818	0.43441	0.56559	0	0.447927		818	0.34894	0.64903	0.0020388	0.340838		818	0.28266	0.70583	0.01151	0.279221		818	0.24607	0.71224	0.041689	0.219412
817	0.80207	0.19793	0	0.80317		817	0.61669	0.38331	0	0.652081		817	0.43576	0.56424	0	0.450089		817	0.35057	0.64733	0.0020935	0.342999		817	0.28478	0.70336	0.011862	0.281485		817	0.24889	0.70844	0.042669	0.221733
816	0.80365	0.19635	0	0.805852		816	0.6197	0.3803	0	0.654496		816	0.43709	0.56291	0	0.452252		816	0.3522	0.64565	0.002153	0.345159		816	0.2869	0.70087	0.012233	0.283749		816	0.25169	0.70465	0.043656	0.224053
815	0.80523	0.19477	0	0.808535		815	0.62268	0.37732	0	0.656912		815	0.43844	0.56156	0	0.454414		815	0.35381	0.64397	0.0022186	0.34732		815	0.28901	0.69838	0.012612	0.286013		815	0.25448	0.70089	0.044631	0.226374
814	0.80679	0.19321	0	0.811218		814	0.62562	0.37438	0	0.659327		814	0.43976	0.56024	0	0.456577		814	0.35542	0.6423	0.0022782	0.349481		814	0.29112	0.69587	0.013003	0.288278		814	0.25724	0.69714	0.045618	0.228694
813	0.82221	0.17779	0	0.8139		813	0.6645	0.3355	0	0.661743		813	0.44108	0.55892	0	0.45874		813	0.35701	0.64064	0.0023432	0.351641		813	0.29323	0.69335	0.01341	0.290542		813	0.25998	0.6934	0.046612	0.231015
812	0.84329	0.15671	0	0.816583		812	0.66761	0.33239	0	0.664158		812	0.44239	0.55761	0	0.460902		812	0.3586	0.63899	0.0024082	0.353802		812	0.29534	0.69082	0.013836	0.292806		812	0.26272	0.68969	0.047588	0.233336
811	0.84497	0.15503	0	0.819265		811	0.67068	0.32932	0	0.666573		811	0.44368	0.55632	0	0.463065		811	0.36018	0.63734	0.0024731	0.355963		811	0.29745	0.68828	0.01427	0.29507		811	0.26543	0.68599	0.048582	0.235656
810	0.84662	0.15338	0	0.821948		810	0.6737	0.3263	0	0.668989		810	0.44497	0.55503	0	0.465227		810	0.36175	0.63571	0.002544	0.358123		810	0.29956	0.68573	0.014713	0.297334		810	0.26812	0.68232	0.049557	0.237977
809	0.84824	0.15176	0	0.824631		809	0.67668	0.32332	0	0.671404		809	0.44626	0.55374	0	0.46739		809	0.3633	0.63408	0.0026143	0.360284		809	0.30168	0.68315	0.015177	0.299598		809	0.27079	0.67867	0.050533	0.240297
808	0.84983	0.15017	0	0.827313		808	0.67961	0.32039	0	0.67382		808	0.44752	0.55248	0	0.469552		808	0.36486	0.63246	0.0026846	0.362444		808	0.30378	0.68057	0.015648	0.301862		808	0.27345	0.67502	0.051523	0.242618
807	0.85139	0.14861	0	0.829996		807	0.68251	0.31749	0	0.676235		807	0.44879	0.55121	0	0.471715		807	0.36641	0.63084	0.0027549	0.364605		807	0.30589	0.67796	0.016143	0.304126		807	0.27609	0.67141	0.052494	0.244939
806	0.85293	0.14707	0	0.832679		806	0.68536	0.31464	0	0.67865		806	0.45004	0.54996	0	0.473877		806	0.36794	0.62923	0.0028299	0.366766		806	0.30799	0.67536	0.016648	0.30639		806	0.27871	0.66782	0.053467	0.247259
805	0.85443	0.14557	0	0.835361		805	0.68818	0.31182	0	0.681066		805	0.45128	0.54872	0	0.47604		805	0.36946	0.62763	0.0029109	0.368926		805	0.31011	0.67273	0.017159	0.308654		805	0.2813	0.66425	0.054448	0.24958
804	0.85592	0.14408	0	0.838044		804	0.69095	0.30905	0	0.683481		804	0.45252	0.54748	0	0.478202		804	0.37098	0.62603	0.0029864	0.371087		804	0.31222	0.67008	0.017694	0.310919		804	0.28388	0.66071	0.055409	0.2519
803	0.85738	0.14262	0	0.840726		803	0.69368	0.30632	0	0.685897		803	0.45374	0.54626	0	0.480365		803	0.37249	0.62444	0.0030673	0.373247		803	0.31433	0.66743	0.018241	0.313183		803	0.28643	0.65719	0.056373	0.254221
802	0.85881	0.14119	0	0.843409		802	0.69638	0.30362	0	0.688312		802	0.45496	0.54504	0	0.482527		802	0.37399	0.62285	0.0031537	0.375408		802	0.31643	0.66477	0.018801	0.315447		802	0.28898	0.65369	0.057335	0.256542
801	0.86022	0.13978	0	0.846092		801	0.69905	0.30095	0	0.690728		801	0.45617	0.54383	0	0.48469		801	0.37549	0.62127	0.0032392	0.377569		801	0.31855	0.66208	0.019372	0.317711		801	0.29149	0.65022	0.058292	0.258862
800	0.86161	0.13839	0	0.848774		800	0.70168	0.29832	0	0.693143		800	0.45737	0.54263	0	0.486852		800	0.37698	0.61969	0.0033254	0.379729		800	0.32066	0.65938	0.019958	0.319975		800	0.29399	0.64676	0.059254	0.261183
799	0.86298	0.13702	0	0.851457		799	0.70428	0.29572	0	0.695558		799	0.45857	0.54143	0	0.489015		799	0.37846	0.61813	0.0034162	0.38189		799	0.32276	0.65669	0.020558	0.322239		799	0.29647	0.64333	0.0602	0.263503
798	0.86433	0.13567	0	0.854139		798	0.70685	0.29315	0	0.697974		798	0.45975	0.54025	0	0.491177		798	0.37992	0.61656	0.0035131	0.384051		798	0.32486	0.65397	0.021168	0.324503		798	0.29894	0.63992	0.061139	0.265824
797	0.86566	0.13434	0	0.856822		797	0.70938	0.29062	0	0.700389		797	0.46093	0.53907	0	0.49334		797	0.3814	0.61499	0.0036038	0.386211		797	0.32697	0.65124	0.021792	0.326767		797	0.30138	0.63655	0.062074	0.268145
796	0.86696	0.13304	0	0.859505		796	0.71188	0.28812	0	0.702805		796	0.46381	0.53619	0	0.495502		796	0.38286	0.61344	0.0037059	0.388372		796	0.32907	0.64851	0.022426	0.329031		796	0.3038	0.6332	0.063	0.270465
795	0.86825	0.13175	0	0.862187		795	0.71436	0.28564	0	0.70522		795	0.46665	0.53335	0	0.497665		795	0.38431	0.61188	0.0038073	0.390532		795	0.33117	0.64575	0.023074	0.331295		795	0.30621	0.62987	0.063921	0.272786
794	0.86952	0.13048	0	0.86487		794	0.7168	0.2832	0	0.707635		794	0.46948	0.53052	0	0.499827		794	0.38577	0.61031	0.0039139	0.392693		794	0.33327	0.643	0.023731	0.33356		794	0.30859	0.62657	0.064831	0.275106
793	0.87078	0.12922	0	0.867552		793	0.71921	0.28079	0	0.710051		793	0.47228	0.52772	0	0.50199		793	0.38721	0.60877	0.0040203	0.394854		793	0.33536	0.64024	0.024397	0.335824		793	0.31096	0.62331	0.065726	0.277427
792	0.87201	0.12799	0	0.870235		792	0.72161	0.27839	0	0.712466		792	0.47503	0.52497	0	0.504152		792	0.38865	0.60722	0.0041322	0.397014		792	0.33745	0.63748	0.025071	0.338088		792	0.31332	0.62006	0.066622	0.279748
791	0.87323	0.12677	0	0.872918		791	0.72396	0.27604	0	0.714882		791	0.47778	0.52222	0	0.506315		791	0.39009	0.60567	0.0042439	0.399175		791	0.33954	0.63471	0.025755	0.340352		791	0.31564	0.61685	0.067509	0.282068
790	0.87443	0.12557	0	0.8756		790	0.7263	0.2737	0	0.717297		790	0.4805	0.5195	0	0.508477		790	0.39152	0.60412	0.0043663	0.401336		790	0.34163	0.63192	0.026448	0.342616		790	0.31795	0.61365	0.068394	0.284389
789	0.87561	0.12439	0	0.878283		789	0.72861	0.27139	0	0.719713		789	0.48318	0.51682	0	0.51064		789	0.39294	0.60257	0.0044885	0.403496		789	0.3437	0.62915	0.027148	0.34488		789	0.32024	0.61049	0.069266	0.286709
788	0.87679	0.12321	0	0.880966		788	0.7309	0.2691	0	0.722128		788	0.48585	0.51415	0	0.512802		788	0.39435	0.60103	0.0046159	0.405657		788	0.34578	0.62636	0.027858	0.347144		788	0.32251	0.60736	0.070131	0.28903
787	0.87794	0.12206	0	0.883648		787	0.73315	0.26685	0	0.724543		787	0.48852	0.51145	2.6408e-05	0.514965		787	0.39577	0.59949	0.0047433	0.407817		787	0.34784	0.62359	0.028571	0.349408		787	0.32476	0.60427	0.070971	0.291351
786	0.87908	0.12092	0	0.886331		786	0.73538	0.26462	0	0.726959		786	0.49123	0.50869	7.3992e-05	0.517127		786	0.39717	0.59795	0.0048802	0.409978		786	0.34991	0.62081	0.029286	0.351672		786	0.32699	0.60119	0.07182	0.293671
785	0.8802	0.1198	0	0.889013		785	0.7376	0.2624	0	0.729374		785	0.49392	0.50596	0.00012164	0.51929		785	0.39859	0.5964	0.005018	0.412139		785	0.35196	0.61803	0.030017	0.353936		785	0.32919	0.59815	0.072661	0.295992
784	0.88132	0.11868	0	0.891696		784	0.73978	0.26022	0	0.73179		784	0.49659	0.50324	0.00016936	0.521452		784	0.39999	0.59485	0.0051611	0.414299		784	0.35401	0.61525	0.030745	0.356201		784	0.33139	0.59514	0.073474	0.298312
783	0.88241	0.11759	0	0.894379		783	0.74195	0.25805	0	0.734205		783	0.49925	0.50053	0.00022243	0.523615		783	0.40139	0.59329	0.0053137	0.41646		783	0.35605	0.61248	0.031475	0.358465		783	0.33356	0.59215	0.074295	0.300633
782	0.8835	0.1165	0	0.897061		782	0.7441	0.2559	0	0.73662		782	0.50187	0.49786	0.00027553	0.525777		782	0.40279	0.59174	0.0054671	0.41862		782	0.35808	0.6097	0.032214	0.360729		782	0.3357	0.58919	0.075109	0.302954
781	0.88457	0.11543	0	0.899744		781	0.74626	0.25373	1.6239e-05	0.739036		781	0.50448	0.49519	0.00032873	0.52794		781	0.40418	0.59019	0.0056246	0.420781		781	0.36011	0.60694	0.03295	0.362993		781	0.33784	0.58627	0.075894	0.305274
780	0.88563	0.11437	0	0.902426		780	0.74846	0.25149	4.8768e-05	0.741451		780	0.50708	0.49253	0.00038201	0.530103		780	0.40558	0.58863	0.0057924	0.422942		780	0.36213	0.60417	0.033696	0.365257		780	0.33994	0.58337	0.076689	0.307595
779	0.88668	0.11332	0	0.905109		779	0.75064	0.24928	8.138e-05	0.743867		779	0.50966	0.4899	0.00044057	0.532265		779	0.40697	0.58707	0.0059602	0.425102		779	0.36414	0.60143	0.034438	0.367521		779	0.34203	0.58051	0.077458	0.309915
778	0.88771	0.11229	0	0.907792		778	0.7528	0.24709	0.00011405	0.746282		778	0.51222	0.48728	0.00049929	0.534428		778	0.40836	0.5855	0.0061382	0.427263		778	0.36614	0.59868	0.035183	0.369785		778	0.3441	0.57767	0.078233	0.312236
777	0.88874	0.11126	0	0.910474		777	0.75494	0.24491	0.00015226	0.748698		777	0.51478	0.48466	0.00055797	0.53659		777	0.40975	0.58393	0.0063215	0.429424		777	0.36813	0.59594	0.035933	0.372049		777	0.34616	0.57486	0.078985	0.314557
776	0.88975	0.11025	0	0.913157		776	0.75707	0.24274	0.00018507	0.751113		776	0.51732	0.48206	0.00062202	0.538753		776	0.41112	0.58236	0.006515	0.431584		776	0.37011	0.59321	0.036675	0.374313		776	0.34818	0.57208	0.079744	0.316877
775	0.89075	0.10925	0	0.91584		775	0.75918	0.24059	0.0002234	0.753528		775	0.51984	0.47947	0.00068626	0.540915		775	0.41252	0.58077	0.0067083	0.433745		775	0.37209	0.59049	0.037425	0.376577		775	0.35019	0.56934	0.080476	0.319198
774	0.89174	0.10826	0	0.918522		774	0.76128	0.23846	0.00026187	0.755944		774	0.52235	0.4769	0.00075045	0.543078		774	0.4139	0.57918	0.0069174	0.435905		774	0.37405	0.58778	0.038172	0.378842		774	0.35218	0.56661	0.081215	0.321518
773	0.89272	0.10728	0	0.921205		773	0.76336	0.23633	0.00030582	0.758359		773	0.52487	0.47431	0.00082001	0.54524		773	0.41528	0.57759	0.007126	0.438066		773	0.376	0.58508	0.038921	0.381106		773	0.3545	0.56298	0.082515	0.323839
772	0.89369	0.10631	0	0.923887		772	0.76544	0.23421	0.00034987	0.760775		772	0.52736	0.47174	0.00089495	0.547403		772	0.41666	0.57599	0.0073434	0.440227		772	0.37794	0.58239	0.039661	0.38337		772	0.3565	0.56021	0.083289	0.32616
771	0.89465	0.10535	0	0.92657		771	0.7675	0.23211	0.00039393	0.76319		771	0.52985	0.46918	0.00096995	0.549565		771	0.41805	0.57438	0.0075727	0.442387		771	0.37988	0.57971	0.040412	0.385634		771	0.35849	0.55746	0.084041	0.32848
770	0.8956	0.1044	0	0.929253		770	0.76955	0.23001	0.00043814	0.765605		770	0.53233	0.46663	0.001045	0.551728		770	0.41943	0.57276	0.0078069	0.444548		770	0.3818	0.57705	0.041146	0.387898		770	0.36047	0.55475	0.084783	0.330801
769	0.89654	0.10346	0	0.931935		769	0.77159	0.22792	0.00048793	0.768021		769	0.5348	0.46407	0.0011306	0.55389		769	0.42082	0.57113	0.0080496	0.446709		769	0.38372	0.57439	0.041892	0.390162		769	0.36242	0.55204	0.085538	0.333121
768	0.89747	0.10253	0	0.934618		768	0.77362	0.22584	0.0005377	0.770436		768	0.53727	0.46152	0.0012164	0.556053		768	0.42221	0.56949	0.0083023	0.448869		768	0.38562	0.57176	0.042627	0.392426		768	0.36435	0.54937	0.086272	0.335442
767	0.89839	0.10161	0	0.9373		767	0.77565	0.22376	0.00059305	0.772852		767	0.53974	0.45895	0.0013021	0.558215		767	0.42359	0.56785	0.0085599	0.45103		767	0.38751	0.56912	0.043369	0.39469		767	0.36629	0.54672	0.086995	0.337763
766	0.89931	0.10069	0	0.939983		766	0.77767	0.22168	0.00064848	0.775267		766	0.54281	0.45578	0.0014151	0.560378		766	0.42499	0.56618	0.0088349	0.45319		766	0.38939	0.56651	0.044093	0.396954		766	0.36821	0.54408	0.087715	0.340083
765	0.90021	0.099792	0	0.942666		765	0.77968	0.21961	0.0007095	0.777683		765	0.54681	0.45163	0.0015607	0.56254		765	0.42637	0.56452	0.0091127	0.455351		765	0.39126	0.56391	0.04483	0.399218		765	0.37009	0.54147	0.088445	0.342404
764	0.90111	0.098892	0	0.945348		764	0.78169	0.21753	0.00077613	0.780098		764	0.55083	0.44745	0.0017173	0.564703		764	0.42776	0.56284	0.0094002	0.457512		764	0.39312	0.56133	0.045555	0.401483		764	0.37198	0.53887	0.089151	0.344724
763	0.902	0.098003	0	0.948031		763	0.7837	0.21545	0.00084285	0.782513		763	0.55485	0.44326	0.0018898	0.566865		763	0.42916	0.56114	0.009698	0.459672		763	0.39497	0.55876	0.046274	0.403747		763	0.37385	0.5363	0.089851	0.347045
762	0.90288	0.097123	0	0.950714		762	0.78571	0.21337	0.00092052	0.784929		762	0.55891	0.43902	0.0020791	0.569028		762	0.43055	0.55944	0.010004	0.461833		762	0.3968	0.55619	0.047004	0.406011		762	0.3757	0.53376	0.090542	0.349366
761	0.90375	0.096251	0	0.953396		761	0.78772	0.21128	0.00099847	0.787344		761	0.56299	0.43473	0.0022842	0.57119		761	0.43195	0.55773	0.010321	0.463993		761	0.39862	0.55366	0.047718	0.408275		761	0.37754	0.53123	0.091227	0.351686
760	0.90461	0.095389	0	0.957879		760	0.78974	0.20917	0.0010873	0.78976		760	0.56713	0.43036	0.0025106	0.573353		760	0.43335	0.556	0.010648	0.466154		760	0.40045	0.55112	0.048429	0.410539		760	0.37938	0.52872	0.091905	0.354007
759	0.90547	0.09453	0	0.963657		759	0.79177	0.20705	0.0011816	0.793338		759	0.5713	0.42594	0.0027592	0.575515		759	0.43475	0.55427	0.010983	0.468315		759	0.40224	0.54861	0.049143	0.412803		759	0.38119	0.52623	0.092578	0.356327
758	0.90632	0.09368	0	0.970812		758	0.79381	0.2049	0.0012873	0.798138		758	0.57555	0.42141	0.0030397	0.577678		758	0.43923	0.54889	0.011878	0.470475		758	0.40403	0.54612	0.049849	0.415067		758	0.38298	0.52376	0.093259	0.358648
757	0.90717	0.092835	0	0.979467		757	0.79586	0.20274	0.0013983	0.80412		757	0.57989	0.41676	0.0033535	0.579959		757	0.44376	0.5434	0.012837	0.472636		757	0.40582	0.54364	0.050544	0.417331		757	0.38477	0.52131	0.093921	0.360968
756	0.908	0.092	0	0.989694		756	0.79794	0.20053	0.0015262	0.811421		756	0.58433	0.41195	0.0037143	0.582966		756	0.44844	0.53768	0.013881	0.474797		756	0.40759	0.54117	0.05124	0.419595		756	0.38654	0.51888	0.094574	0.363289
755	0.90883	0.091171	0	1.0015		755	0.80004	0.1983	0.0016647	0.820155		755	0.58891	0.40697	0.0041245	0.586945		755	0.45329	0.53169	0.01502	0.476765		755	0.40935	0.53872	0.051931	0.421859		755	0.38831	0.51647	0.095223	0.36561
754	0.90965	0.090346	0	1.01481		754	0.80218	0.19599	0.0018257	0.830389		754	0.59367	0.40173	0.0045985	0.592094		754	0.4583	0.52545	0.016253	0.47846		754	0.41111	0.53627	0.052619	0.424124		754	0.39006	0.51407	0.095865	0.36793
753	0.91047	0.08953	0	1.02947		753	0.80437	0.19363	0.0019974	0.842139		753	0.59864	0.3962	0.0051586	0.598615		753	0.46348	0.51892	0.017592	0.480938		753	0.41526	0.53068	0.054057	0.426388		753	0.39179	0.5117	0.096502	0.370251
752	0.91128	0.088719	0	1.04525		752	0.80661	0.19119	0.0022024	0.855356		752	0.60393	0.39024	0.0058251	0.606695		752	0.46886	0.51212	0.019027	0.484459		752	0.42285	0.5206	0.056546	0.428136		752	0.39749	0.50412	0.09839	0.372571
751	0.91209	0.087915	0	1.06184		751	0.80893	0.18864	0.0024351	0.869924		751	0.6096	0.38378	0.0066258	0.616491		751	0.47442	0.50502	0.020567	0.489324		751	0.4304	0.51057	0.059028	0.430734		751	0.40522	0.49386	0.10092	0.374892
750	0.91288	0.087115	0	1.07887		750	0.81134	0.18596	0.0027059	0.885654		750	0.6158	0.37658	0.0076139	0.628112		750	0.48016	0.49765	0.022198	0.495857		750	0.43791	0.50058	0.061505	0.434586		750	0.41286	0.48373	0.10342	0.379079
749	0.91368	0.08632	0	1.09595		749	0.81387	0.18311	0.0030216	0.902296		749	0.62274	0.36841	0.0088573	0.6416		749	0.48608	0.49	0.023927	0.504384		749	0.44538	0.49063	0.063986	0.440099		749	0.42041	0.47371	0.10588	0.38582
748	0.91447	0.08553	0	1.11269		748	0.81656	0.18004	0.0034021	0.919547		748	0.63071	0.35883	0.010458	0.656919		748	0.49218	0.48207	0.025748	0.5152		748	0.45285	0.48071	0.066445	0.447724		748	0.42789	0.46378	0.10832	0.394799
747	0.91525	0.084751	0	1.12872		747	0.81946	0.17668	0.0038606	0.937066		747	0.64014	0.34729	0.012566	0.673942		747	0.49846	0.47388	0.027662	0.528539		747	0.4603	0.47079	0.068904	0.457909		747	0.43535	0.45393	0.11072	0.406376
746	0.91603	0.083971	0	1.1437		746	0.82264	0.17293	0.0044284	0.954499		746	0.65172	0.33287	0.015415	0.692451		746	0.52309	0.4424	0.034511	0.544525		746	0.46777	0.46087	0.071362	0.471051		746	0.44276	0.44413	0.11311	0.420824
745	0.9168	0.083199	0	1.15739		745	0.8262	0.16865	0.0051437	0.971493		745	0.66632	0.31436	0.01932	0.712142		745	0.55966	0.39526	0.045076	0.563149		745	0.48642	0.4365	0.077075	0.487431		745	0.45016	0.43434	0.1155	0.438277
744	0.91757	0.082431	0	1.1696		744	0.83031	0.16364	0.0060522	0.987725		744	0.68483	0.29057	0.024603	0.732639		744	0.60193	0.34034	0.057734	0.584239		744	0.54674	0.35815	0.095111	0.507153		744	0.50728	0.36022	0.1325	0.458683
743	0.91834	0.081664	0	1.18025		743	0.83515	0.1576	0.0072486	1.00292		743	0.7074	0.26123	0.031371	0.753514		743	0.6444	0.28486	0.070736	0.607451		743	0.59899	0.29005	0.11097	0.530089		743	0.56362	0.287	0.14938	0.481775
742	0.91909	0.080906	0	1.18931		742	0.84102	0.15016	0.0088219	1.01684		742	0.73258	0.22824	0.039184	0.774318		742	0.68255	0.23482	0.08263	0.632283		742	0.6415	0.23448	0.12402	0.555855		742	0.60736	0.23004	0.1626	0.507068
741	0.91985	0.080154	0	1.19685		741	0.84821	0.14087	0.010913	1.02936		741	0.75787	0.19491	0.047214	0.794603		741	0.71482	0.19237	0.092805	0.658106		741	0.67546	0.19	0.13454	0.583815		741	0.64143	0.18559	0.17298	0.533885
740	0.9206	0.079402	0	1.20298		740	0.85694	0.12946	0.013599	1.04037		740	0.78122	0.16403	0.054748	0.813957		740	0.74145	0.15726	0.10128	0.684205		740	0.70259	0.1544	0.14301	0.613123		740	0.6683	0.15053	0.18117	0.561404
739	0.92135	0.078654	0	1.20784		739	0.86705	0.11609	0.016854	1.04986		739	0.80172	0.13684	0.061445	0.832023		739	0.76327	0.12843	0.1083	0.709846		739	0.72442	0.12572	0.14986	0.642799		739	0.68972	0.12252	0.18776	0.588737
738	0.92209	0.077912	0	1.21161		738	0.87795	0.10158	0.020469	1.05789		738	0.81924	0.11353	0.067235	0.848525		738	0.78119	0.10475	0.11406	0.734331		738	0.74213	0.10243	0.15544	0.671823		738	0.70703	0.099892	0.19308	0.615014
737	0.92282	0.077175	0	1.21447		737	0.88883	0.087017	0.024155	1.06453		737	0.83405	0.093786	0.072169	0.863273		737	0.79593	0.085222	0.11885	0.757057		737	0.75663	0.083376	0.15999	0.699245		737	0.72117	0.081443	0.19739	0.639466
736	0.92356	0.07644	0	1.21658		736	0.89904	0.073287	0.027673	1.06992		736	0.84651	0.077151	0.076336	0.876169		736	0.80811	0.069067	0.12282	0.777559		736	0.76856	0.067687	0.16375	0.724269		736	0.73277	0.066283	0.20095	0.661489
735	0.92429	0.075707	0	1.21811		735	0.90824	0.060871	0.030893	1.0742		735	0.85698	0.063154	0.079868	0.887203		735	0.81824	0.055658	0.1261	0.795538		735	0.77846	0.054702	0.16684	0.74633		735	0.74241	0.053752	0.20384	0.680688
734	0.93271	0.06428	0.0030116	1.21919		734	0.91633	0.049923	0.03375	1.07753		734	0.86577	0.051375	0.08285	0.89644		734	0.82666	0.044488	0.12885	0.810862		734	0.78668	0.043911	0.16941	0.765115		734	0.7504	0.043343	0.20626	0.696888
733	0.94191	0.051676	0.0064138	1.21993		733	0.92333	0.040419	0.036251	1.08007		733	0.87319	0.04146	0.085352	0.904006		733	0.83372	0.035166	0.13112	0.823558		733	0.79354	0.034913	0.17155	0.780566		733	0.75709	0.034664	0.20825	0.710119
732	0.94955	0.041186	0.0092632	1.22044		732	0.92935	0.032246	0.038408	1.08197		732	0.87942	0.033104	0.087475	0.910071		732	0.83961	0.027369	0.13302	0.833781		732	0.79932	0.027392	0.17329	0.792843		732	0.76273	0.027409	0.20986	0.720578
731	0.9559	0.032429	0.011667	1.22077		731	0.93448	0.025254	0.04027	1.08336		731	0.8847	0.026059	0.089245	0.914826		731	0.84458	0.02084	0.13458	0.841783		731	0.80416	0.021093	0.17475	0.802265		731	0.76745	0.02133	0.21122	0.728581
730	0.96121	0.025101	0.013684	1.22098		730	0.93884	0.019297	0.041865	1.08436		730	0.88913	0.020113	0.090754	0.918475		730	0.84873	0.015369	0.1359	0.847871		730	0.80826	0.015812	0.17593	0.80925		730	0.77148	0.016228	0.21229	0.734508
729	0.96565	0.018957	0.015392	1.22111		729	0.94255	0.014235	0.043216	1.08506		729	0.8929	0.015094	0.092003	0.921215		729	0.85225	0.010782	0.13697	0.852373		729	0.81173	0.011381	0.17689	0.814252		729	0.77489	0.011941	0.21316	0.738756
728	0.96936	0.013801	0.01684	1.22119		728	0.94568	0.0099406	0.044375	1.08554		728	0.89608	0.010855	0.093065	0.923227		728	0.85518	0.0069362	0.13788	0.855608		728	0.81464	0.00766	0.1777	0.817713		728	0.77776	0.0083366	0.2139	0.741704
727	0.97247	0.0094689	0.018066	1.22124		727	0.94835	0.0063062	0.045347	1.08587		727	0.89879	0.0072772	0.093937	0.924674		727	0.8577	0.0037131	0.13859	0.857869		727	0.81713	0.0045373	0.17833	0.820025		727	0.78024	0.005306	0.21445	0.743684
726	0.97507	0.0058308	0.019097	1.22127		726	0.95059	0.003235	0.046173	1.08608		726	0.90106	0.0042586	0.094683	0.925691		726	0.85979	0.0010154	0.13919	0.859404		726	0.81921	0.0019185	0.17887	0.821517		726	0.78232	0.0027583	0.21492	0.74497
725	0.97725	0.0027769	0.019977	1.22129		725	0.95248	0.00064625	0.046879	1.08622		725	0.903	0.0017152	0.095283	0.926391														725	0.78413	0.00061984	0.21525	0.74578
724	0.97906	0.00021702	0.020719	1.2213

## Sheet: Supplementary Fig. 3(A)
Run Number	Initial Chamber Volume [km3]	Chamber depth [m]	Initial concentration of H2O [wt%]	Initial concentration of CO2 [ppm]	Recharge rate [kg/s]	Recharge magma H2O [wt%]	Recharge magma CO2 [ppm]	Recharge temperature [C]	Initial crystallinity [vol%]	Initial Mass fraction of gas	deps_x	deps_g	Time until eruption [yrs]	Change in chamber temperature (dT)
43	500	6000	4	100	7.1347	1	100	1100	0.15	0.000397367	0.0230446	0.00382383	[]	-10.1762
44	500	6000	4.5	100	7.1347	1	100	1100	0.15	0.00557567	0.0257756	0.00774214	[]	-11.3909
45	500	6000	5	100	7.1347	1	100	1100	0.15	0.0132417	0.0260897	0.00753569	[]	-11.6253
46	500	6000	3	500	7.1347	1	100	1100	0.15	0.000345872	0.021401	0.000595807	[]	-9.95515
47	500	6000	3.5	500	7.1347	1	100	1100	0.15	0.00079177	0.0217435	0.00137952	[]	-9.78347
48	500	6000	4	500	7.1347	1	100	1100	0.15	0.00229549	0.0234708	0.00462459	[]	-10.3645
49	500	6000	4.5	500	7.1347	1	100	1100	0.15	0.00720785	0.0255163	0.00717985	[]	-11.197
50	500	6000	5	500	7.1347	1	100	1100	0.15	0.0144037	0.0259475	0.00730554	[]	-11.542
53	500	6000	4	100	713.47	1	100	1100	0.15	0.000394188	-0.0060559	-0.00274211	294.75	0.648429
54	500	6000	4.5	100	713.47	1	100	1100	0.15	0.00538074	-0.0248924	-0.0327818	1540.65	9.72967
55	500	6000	5	100	713.47	1	100	1100	0.15	0.0126384	-0.0385395	-0.0508621	2307.63	15.4273
56	500	6000	3	500	713.47	1	100	1100	0.15	0.000341972	-0.000395809	-0.00139365	332.796	0.56532
57	500	6000	3.5	500	713.47	1	100	1100	0.15	0.000785229	-0.00277998	-0.00269208	361.344	0.415727
58	500	6000	4	500	713.47	1	100	1100	0.15	0.00222423	-0.00765471	-0.00886437	597.764	1.70786
59	500	6000	4.5	500	713.47	1	100	1100	0.15	0.00692898	-0.0214575	-0.0295114	1445.63	8.01904
60	500	6000	5	500	713.47	1	100	1100	0.15	0.0137603	-0.0346961	-0.0465954	2137.99	13.2993
123	500	6000	4	100	7.1347	1	100	1300	0.15	0.000399014	0.0227536	0.00376802	[]	-10.0469
124	500	6000	4.5	100	7.1347	1	100	1300	0.15	0.00563898	0.0254536	0.00763665	[]	-11.2481
125	500	6000	5	100	7.1347	1	100	1300	0.15	0.0132945	0.0257505	0.00742649	[]	-11.4751
126	500	6000	3	500	7.1347	1	100	1300	0.15	0.000344925	0.0211443	0.000586187	[]	-9.83505
127	500	6000	3.5	500	7.1347	1	100	1300	0.15	0.00079287	0.0214765	0.00136006	[]	-9.66298
128	500	6000	4	500	7.1347	1	100	1300	0.15	0.00229368	0.02317	0.00455093	[]	-10.2307
129	500	6000	4.5	500	7.1347	1	100	1300	0.15	0.00718926	0.0251818	0.00707504	[]	-11.05
130	500	6000	5	500	7.1347	1	100	1300	0.15	0.0144693	0.0256124	0.00720073	[]	-11.3944
133	500	6000	4	100	713.47	1	100	1300	0.15	0.000399841	-0.00753845	-0.00277297	272.795	1.2759
134	500	6000	4.5	100	713.47	1	100	1300	0.15	0.00541911	-0.033322	-0.0339192	1456.9	13.2524
135	500	6000	5	100	713.47	1	100	1300	0.15	0.0126722	-0.0552987	-0.0569216	2363.71	22.8146
136	500	6000	3	500	713.47	1	100	1300	0.15	0.000343085	-0.00197904	-0.00141229	307.767	1.26909
137	500	6000	3.5	500	713.47	1	100	1300	0.15	0.000787308	-0.00452043	-0.00272344	334.832	1.1735
138	500	6000	4	500	713.47	1	100	1300	0.15	0.00224401	-0.0106743	-0.00904613	559.107	2.99241
139	500	6000	4.5	500	713.47	1	100	1300	0.15	0.00693046	-0.0297576	-0.0309976	1387.95	11.5239
140	500	6000	5	500	713.47	1	100	1300	0.15	0.0137844	-0.0491152	-0.0509693	2137.8	19.571
203	500	6000	4	100	7.1347	4	100	1100	0.15	0.000391129	0.022951	0.0038549	[]	-10.205
204	500	6000	4.5	100	7.1347	4	100	1100	0.15	0.00553407	0.0257025	0.00782377	[]	-11.4426
205	500	6000	5	100	7.1347	4	100	1100	0.15	0.0132829	0.0260425	0.00761269	[]	-11.6849
206	500	6000	3	500	7.1347	4	100	1100	0.15	0.000345026	0.0212652	0.000603511	[]	-9.98614
207	500	6000	3.5	500	7.1347	4	100	1100	0.15	0.000794197	0.0216416	0.00140924	[]	-9.81208
208	500	6000	4	500	7.1347	4	100	1100	0.15	0.00228038	0.0233815	0.0046694	[]	-10.397
209	500	6000	4.5	500	7.1347	4	100	1100	0.15	0.00716881	0.025438	0.00725227	[]	-11.2465
210	500	6000	5	500	7.1347	4	100	1100	0.15	0.0144529	0.0259015	0.00738142	[]	-11.6014
213	500	6000	4	100	713.47	4	100	1100	0.15	0.000389821	-0.00657715	-0.0027073	286.803	0.451575
214	500	6000	4.5	100	713.47	4	100	1100	0.15	0.00537547	-0.0263508	-0.0300659	1399.99	8.03641
215	500	6000	5	100	713.47	4	100	1100	0.15	0.0126917	-0.035888	-0.0413105	1852.59	10.8922
216	500	6000	3	500	713.47	4	100	1100	0.15	0.000343021	-0.00131974	-0.00135424	316.239	0.320847
217	500	6000	3.5	500	713.47	4	100	1100	0.15	0.000785257	-0.00357753	-0.00260252	344.471	0.192667
218	500	6000	4	500	713.47	4	100	1100	0.15	0.00224073	-0.00873552	-0.00852571	565.685	1.31256
219	500	6000	4.5	500	713.47	4	100	1100	0.15	0.00689747	-0.0226291	-0.0265842	1286.63	6.30803
220	500	6000	5	500	713.47	4	100	1100	0.15	0.0138504	-0.0332049	-0.0388782	1766.62	9.57304
283	500	6000	4	100	7.1347	4	100	1300	0.15	0.00040025	0.022681	0.00384152	[]	-10.0878
284	500	6000	4.5	100	7.1347	4	100	1300	0.15	0.00554415	0.025371	0.0077156	[]	-11.2961
285	500	6000	5	100	7.1347	4	100	1300	0.15	0.0131854	0.0256892	0.00750477	[]	-11.5271
286	500	6000	3	500	7.1347	4	100	1300	0.15	0.000346313	0.0210096	0.000596737	[]	-9.86663
287	500	6000	3.5	500	7.1347	4	100	1300	0.15	0.000795283	0.0213747	0.00139017	[]	-9.6917
288	500	6000	4	500	7.1347	4	100	1300	0.15	0.0022811	0.0230818	0.00459765	[]	-10.2638
289	500	6000	4.5	500	7.1347	4	100	1300	0.15	0.00719568	0.0251138	0.00715357	[]	-11.1042
290	500	6000	5	500	7.1347	4	100	1300	0.15	0.0145078	0.0255652	0.00727632	[]	-11.4531
293	500	6000	4	100	713.47	4	100	1300	0.15	0.000391464	-0.00796861	-0.0027105	265.257	1.07007
294	500	6000	4.5	100	713.47	4	100	1300	0.15	0.0054428	-0.0344864	-0.0317359	1351.4	11.5545
295	500	6000	5	100	713.47	4	100	1300	0.15	0.0127307	-0.0494091	-0.0460717	1889.1	16.8221
296	500	6000	3	500	713.47	4	100	1300	0.15	0.000344896	-0.00276698	-0.00137775	293.7	1.01049
297	500	6000	3.5	500	713.47	4	100	1300	0.15	0.00078884	-0.00519196	-0.00264422	320.527	0.934682
298	500	6000	4	500	713.47	4	100	1300	0.15	0.00225394	-0.0115343	-0.00871052	530.59	2.55339
299	500	6000	4.5	500	713.47	4	100	1300	0.15	0.00698491	-0.030166	-0.0281452	1245.96	9.56577
300	500	6000	5	500	713.47	4	100	1300	0.15	0.0137816	-0.0452595	-0.0425718	1767.98	14.8589
363	500	6000	4	100	7.1347	1	500	1100	0.15	0.000392856	0.0230375	0.00381252	[]	-10.1724
364	500	6000	4.5	100	7.1347	1	500	1100	0.15	0.00561329	0.0257844	0.00774863	[]	-11.395
365	500	6000	5	100	7.1347	1	500	1100	0.15	0.0132539	0.026092	0.00753824	[]	-11.6269
366	500	6000	3	500	7.1347	1	500	1100	0.15	0.000344846	0.0214013	0.000599052	[]	-9.95533
367	500	6000	3.5	500	7.1347	1	500	1100	0.15	0.000797102	0.02175	0.00139674	[]	-9.78702
368	500	6000	4	500	7.1347	1	500	1100	0.15	0.0022801	0.023459	0.00460677	[]	-10.3583
369	500	6000	4.5	500	7.1347	1	500	1100	0.15	0.00714989	0.0255041	0.00717517	[]	-11.1919
370	500	6000	5	500	7.1347	1	500	1100	0.15	0.0144428	0.0259526	0.00730852	[]	-11.5453
373	500	6000	4	100	713.47	1	500	1100	0.15	0.000405425	-0.0060459	-0.00282025	297.714	0.647681
374	500	6000	4.5	100	713.47	1	500	1100	0.15	0.00538729	-0.0245157	-0.032216	1517.84	9.52578
375	500	6000	5	100	713.47	1	500	1100	0.15	0.0126964	-0.0381067	-0.0502401	2280.52	15.1801
376	500	6000	3	500	713.47	1	500	1100	0.15	0.000341204	-0.000390297	-0.0013666	331.423	0.5609
377	500	6000	3.5	500	713.47	1	500	1100	0.15	0.000787138	-0.00277062	-0.00266267	359.945	0.409451
378	500	6000	4	500	713.47	1	500	1100	0.15	0.00222882	-0.00762335	-0.00879874	594.956	1.68961
379	500	6000	4.5	500	713.47	1	500	1100	0.15	0.0069763	-0.0213583	-0.0293522	1439.24	7.96303
380	500	6000	5	500	713.47	1	500	1100	0.15	0.013763	-0.0344017	-0.0461493	2118.93	13.1337
443	500	6000	4	100	7.1347	1	500	1300	0.15	0.000398019	0.0227561	0.0037762	[]	-10.0487
444	500	6000	4.5	100	7.1347	1	500	1300	0.15	0.00556341	0.025442	0.00763741	[]	-11.2441
445	500	6000	5	100	7.1347	1	500	1300	0.15	0.0132568	0.0257482	0.00742951	[]	-11.4743
446	500	6000	3	500	7.1347	1	500	1300	0.15	0.000346902	0.0211459	0.000592579	[]	-9.83586
447	500	6000	3.5	500	7.1347	1	500	1300	0.15	0.000793593	0.0214791	0.00136849	[]	-9.66452
448	500	6000	4	500	7.1347	1	500	1300	0.15	0.00229637	0.0231758	0.00456364	[]	-10.2342
449	500	6000	4.5	500	7.1347	1	500	1300	0.15	0.0071716	0.0251792	0.00707633	[]	-11.0493
450	500	6000	5	500	7.1347	1	500	1300	0.15	0.0145051	0.0256169	0.00720359	[]	-11.3975
453	500	6000	4	100	713.47	1	500	1300	0.15	0.000393883	-0.00748308	-0.00273118	272.58	1.25128
454	500	6000	4.5	100	713.47	1	500	1300	0.15	0.00540373	-0.0328494	-0.0333652	1436.79	13.0115
455	500	6000	5	100	713.47	1	500	1300	0.15	0.0126512	-0.0544804	-0.0560062	2326.31	22.3886
456	500	6000	3	500	713.47	1	500	1300	0.15	0.000341917	-0.00196717	-0.00138595	306.541	1.26193
457	500	6000	3.5	500	713.47	1	500	1300	0.15	0.000787324	-0.0045004	-0.00268851	333.323	1.16231
458	500	6000	4	500	713.47	1	500	1300	0.15	0.00225214	-0.0106454	-0.00900213	557.369	2.97662
459	500	6000	4.5	500	713.47	1	500	1300	0.15	0.00692864	-0.0295056	-0.0306851	1375.89	11.3928
460	500	6000	5	500	713.47	1	500	1300	0.15	0.0137465	-0.0486155	-0.0503926	2114.92	19.3134
523	500	6000	4	100	7.1347	4	500	1100	0.15	0.000391712	0.0229575	0.00387092	[]	-10.209
524	500	6000	4.5	100	7.1347	4	500	1100	0.15	0.00553646	0.0257049	0.00782859	[]	-11.4443
525	500	6000	5	100	7.1347	4	500	1100	0.15	0.0131986	0.0260356	0.00761609	[]	-11.6816
526	500	6000	3	500	7.1347	4	500	1100	0.15	0.000345796	0.0212665	0.000609187	[]	-9.98681
527	500	6000	3.5	500	7.1347	4	500	1100	0.15	0.000791227	0.0216401	0.00140842	[]	-9.81147
528	500	6000	4	500	7.1347	4	500	1100	0.15	0.00227542	0.0233771	0.00466425	[]	-10.3948
529	500	6000	4.5	500	7.1347	4	500	1100	0.15	0.00714956	0.0254347	0.00725302	[]	-11.2455
530	500	6000	5	500	7.1347	4	500	1100	0.15	0.0144365	0.0259008	0.00738381	[]	-11.6014
533	500	6000	4	100	713.47	4	500	1100	0.15	0.000392547	-0.00654671	-0.00272647	288.211	0.437893
534	500	6000	4.5	100	713.47	4	500	1100	0.15	0.00538812	-0.0259758	-0.0295759	1380.07	7.86663
535	500	6000	5	100	713.47	4	500	1100	0.15	0.0127393	-0.0356067	-0.0409579	1838.23	10.757
536	500	6000	3	500	713.47	4	500	1100	0.15	0.000342074	-0.00131074	-0.00132831	314.982	0.31755
537	500	6000	3.5	500	713.47	4	500	1100	0.15	0.000786358	-0.0035645	-0.00257257	343.1	0.18704
538	500	6000	4	500	713.47	4	500	1100	0.15	0.00222508	-0.00864436	-0.00837551	559.448	1.27288
539	500	6000	4.5	500	713.47	4	500	1100	0.15	0.00700217	-0.0224948	-0.0263951	1278.97	6.24601
540	500	6000	5	500	713.47	4	500	1100	0.15	0.0138058	-0.032951	-0.0385342	1752.5	9.45713
603	500	6000	4	100	7.1347	4	500	1300	0.15	0.000389206	0.0226552	0.00379242	[]	-10.0733
604	500	6000	4.5	100	7.1347	4	500	1300	0.15	0.00557914	0.0253793	0.00772201	[]	-11.3001
605	500	6000	5	100	7.1347	4	500	1300	0.15	0.0132254	0.025694	0.00750708	[]	-11.5302
606	500	6000	3	500	7.1347	4	500	1300	0.15	0.000345749	0.0210103	0.000600993	[]	-9.86701
607	500	6000	3.5	500	7.1347	4	500	1300	0.15	0.000796019	0.0213763	0.0013964	[]	-9.69271
608	500	6000	4	500	7.1347	4	500	1300	0.15	0.00229395	0.0230962	0.00462502	[]	-10.2719
609	500	6000	4.5	500	7.1347	4	500	1300	0.15	0.00719685	0.025116	0.00715805	[]	-11.1057
610	500	6000	5	500	7.1347	4	500	1300	0.15	0.0144113	0.0255561	0.0072778	[]	-11.4483
613	500	6000	4	100	713.47	4	500	1300	0.15	0.000392356	-0.00793966	-0.00271615	266.138	1.05716
614	500	6000	4.5	100	713.47	4	500	1300	0.15	0.00544898	-0.034001	-0.0312226	1332.37	11.3375
615	500	6000	5	100	713.47	4	500	1300	0.15	0.0126915	-0.0489203	-0.0455646	1869.57	16.5999
616	500	6000	3	500	713.47	4	500	1300	0.15	0.000343304	-0.00275161	-0.00135129	292.522	1.0042
617	500	6000	3.5	500	713.47	4	500	1300	0.15	0.000791413	-0.00517669	-0.00262016	319.507	0.927864
618	500	6000	4	500	713.47	4	500	1300	0.15	0.00225027	-0.0114633	-0.00861976	527.09	2.52206
619	500	6000	4.5	500	713.47	4	500	1300	0.15	0.00700905	-0.0299847	-0.0279442	1238.49	9.48345
620	500	6000	5	500	713.47	4	500	1300	0.15	0.0138211	-0.0449922	-0.0422889	1757.28	14.7327
683	500	6000	4	100	7.1347	1	1000	1100	0.15	0.000391124	0.0230397	0.00382072	[]	-10.1741
684	500	6000	4.5	100	7.1347	1	1000	1100	0.15	0.00555823	0.0257768	0.00775154	[]	-11.3927
685	500	6000	5	100	7.1347	1	1000	1100	0.15	0.0132559	0.0260935	0.00754158	[]	-11.6283
686	500	6000	3	500	7.1347	1	1000	1100	0.15	0.000345738	0.0214026	0.000605524	[]	-9.95604
687	500	6000	3.5	500	7.1347	1	1000	1100	0.15	0.000797656	0.0217526	0.0014059	[]	-9.78862
688	500	6000	4	500	7.1347	1	1000	1100	0.15	0.00228642	0.0234666	0.00462323	[]	-10.3628
689	500	6000	4.5	500	7.1347	1	1000	1100	0.15	0.00720456	0.0255194	0.00718852	[]	-11.1995
690	500	6000	5	500	7.1347	1	1000	1100	0.15	0.0144576	0.0259556	0.00731212	[]	-11.5476
693	500	6000	4	100	713.47	1	1000	1100	0.15	0.000386759	-0.0059422	-0.00269114	295.6	0.599464
694	500	6000	4.5	100	713.47	1	1000	1100	0.15	0.00534919	-0.0239533	-0.0313552	1482.25	9.22009
695	500	6000	5	100	713.47	1	1000	1100	0.15	0.0126484	-0.037521	-0.0493802	2243.14	14.8574
696	500	6000	3	500	713.47	1	1000	1100	0.15	0.000341318	-0.000383549	-0.00133416	329.782	0.555493
697	500	6000	3.5	500	713.47	1	1000	1100	0.15	0.000782914	-0.00274965	-0.00260458	357.231	0.396407
698	500	6000	4	500	713.47	1	1000	1100	0.15	0.00223368	-0.00757886	-0.0087085	591.122	1.664
699	500	6000	4.5	500	713.47	1	1000	1100	0.15	0.0069508	-0.0210746	-0.0288849	1419.46	7.80521
700	500	6000	5	500	713.47	1	1000	1100	0.15	0.0137844	-0.0340599	-0.0456327	2096.92	12.9397
763	500	6000	4	100	7.1347	1	1000	1300	0.15	0.000393965	0.0227521	0.00377179	[]	-10.0468
764	500	6000	4.5	100	7.1347	1	1000	1300	0.15	0.00556281	0.0254442	0.00764308	[]	-11.2458
765	500	6000	5	100	7.1347	1	1000	1300	0.15	0.0132693	0.0257507	0.00743273	[]	-11.4761
766	500	6000	3	500	7.1347	1	1000	1300	0.15	0.000345711	0.0211467	0.000597916	[]	-9.83634
767	500	6000	3.5	500	7.1347	1	1000	1300	0.15	0.00079386	0.0214812	0.00137642	[]	-9.66582
768	500	6000	4	500	7.1347	1	1000	1300	0.15	0.00228072	0.0231653	0.00454887	[]	-10.2289
769	500	6000	4.5	500	7.1347	1	1000	1300	0.15	0.00718076	0.0251838	0.00708309	[]	-11.052
770	500	6000	5	500	7.1347	1	1000	1300	0.15	0.0145007	0.0256176	0.00720654	[]	-11.3983
773	500	6000	4	100	713.47	1	1000	1300	0.15	0.000395205	-0.00744469	-0.00273999	273.808	1.23591
774	500	6000	4.5	100	713.47	1	1000	1300	0.15	0.00535319	-0.0320829	-0.0324599	1402.74	12.62
775	500	6000	5	100	713.47	1	1000	1300	0.15	0.0126307	-0.0535395	-0.0549518	2283.48	21.8987
776	500	6000	3	500	713.47	1	1000	1300	0.15	0.000343303	-0.00195633	-0.00135989	305.312	1.25511
777	500	6000	3.5	500	713.47	1	1000	1300	0.15	0.000790053	-0.00448281	-0.00265596	331.896	1.15219
778	500	6000	4	500	713.47	1	1000	1300	0.15	0.00224499	-0.0105491	-0.00886664	552.046	2.92638
779	500	6000	4.5	500	713.47	1	1000	1300	0.15	0.00689055	-0.0290786	-0.0301597	1355.46	11.1719
780	500	6000	5	500	713.47	1	1000	1300	0.15	0.0137628	-0.0481107	-0.0498076	2091.76	19.0473
843	500	6000	4	100	7.1347	4	1000	1100	0.15	0.000401492	0.0229913	0.00394299	[]	-10.2288
844	500	6000	4.5	100	7.1347	4	1000	1100	0.15	0.0055587	0.0257114	0.00783539	[]	-11.4476
845	500	6000	5	100	7.1347	4	1000	1100	0.15	0.0132675	0.0260435	0.00761885	[]	-11.6864
846	500	6000	3	500	7.1347	4	1000	1100	0.15	0.000346188	0.0212678	0.000615656	[]	-9.98752
847	500	6000	3.5	500	7.1347	4	1000	1100	0.15	0.000793175	0.0216435	0.00141947	[]	-9.81349
848	500	6000	4	500	7.1347	4	1000	1100	0.15	0.00227761	0.0233838	0.00467931	[]	-10.3989
849	500	6000	4.5	500	7.1347	4	1000	1100	0.15	0.00722192	0.025454	0.00726855	[]	-11.2548
850	500	6000	5	500	7.1347	4	1000	1100	0.15	0.0145096	0.0259101	0.00738798	[]	-11.6072
853	500	6000	4	100	713.47	4	1000	1100	0.15	0.000385821	-0.00647564	-0.00268101	288.227	0.406661
854	500	6000	4.5	100	713.47	4	1000	1100	0.15	0.00533945	-0.0253987	-0.0288042	1348.07	7.60818
855	500	6000	5	100	713.47	4	1000	1100	0.15	0.0126681	-0.0352153	-0.0404389	1816.76	10.5789
856	500	6000	3	500	713.47	4	1000	1100	0.15	0.000343696	-0.00130174	-0.00130118	313.664	0.314178
857	500	6000	3.5	500	713.47	4	1000	1100	0.15	0.000787401	-0.00354618	-0.00253208	341.264	0.179131
858	500	6000	4	500	713.47	4	1000	1100	0.15	0.00224821	-0.00869557	-0.0084494	562.49	1.29353
859	500	6000	4.5	500	713.47	4	1000	1100	0.15	0.0069951	-0.0221666	-0.0259291	1259.64	6.09977
860	500	6000	5	500	713.47	4	1000	1100	0.15	0.0138489	-0.0327116	-0.038219	1739.75	9.34125
923	500	6000	4	100	7.1347	4	1000	1300	0.15	0.000391238	0.0226677	0.00382149	[]	-10.0809
924	500	6000	4.5	100	7.1347	4	1000	1300	0.15	0.00558022	0.0253815	0.00772736	[]	-11.3017
925	500	6000	5	100	7.1347	4	1000	1300	0.15	0.0132522	0.025698	0.00751023	[]	-11.5328
926	500	6000	3	500	7.1347	4	1000	1300	0.15	0.000347332	0.0210119	0.000608093	[]	-9.86784
927	500	6000	3.5	500	7.1347	4	1000	1300	0.15	0.000793224	0.0213764	0.00139983	[]	-9.693
928	500	6000	4	500	7.1347	4	1000	1300	0.15	0.00228994	0.0230954	0.00462709	[]	-10.2719
929	500	6000	4.5	500	7.1347	4	1000	1300	0.15	0.00719543	0.0251179	0.00716308	[]	-11.1072
930	500	6000	5	500	7.1347	4	1000	1300	0.15	0.0144336	0.0255599	0.00728132	[]	-11.4509
933	500	6000	4	100	713.47	4	1000	1300	0.15	0.000388411	-0.00788263	-0.00268864	266.459	1.03203
934	500	6000	4.5	100	713.47	4	1000	1300	0.15	0.00547998	-0.0335281	-0.0307228	1314.18	11.1249
935	500	6000	5	100	713.47	4	1000	1300	0.15	0.0126229	-0.048314	-0.0449326	1845.25	16.3255
936	500	6000	3	500	713.47	4	1000	1300	0.15	0.000343607	-0.00273616	-0.00132368	291.285	0.99783
937	500	6000	3.5	500	713.47	4	1000	1300	0.15	0.000787978	-0.00514223	-0.00256927	317.386	0.91291
938	500	6000	4	500	713.47	4	1000	1300	0.15	0.00225713	-0.0114086	-0.00854886	524.38	2.49743
939	500	6000	4.5	500	713.47	4	1000	1300	0.15	0.00698591	-0.0296369	-0.0275568	1223.76	9.32874
940	500	6000	5	500	713.47	4	1000	1300	0.15	0.0137806	-0.0445568	-0.0418254	1739.67	14.5348
1003	500	6000	4	100	7.1347	1	10000	1100	0.15	0.000398957	0.0231772	0.00416447	[]	-10.2598
1004	500	6000	4.5	100	7.1347	1	10000	1100	0.15	0.00556856	0.0258213	0.00785433	[]	-11.4244
1005	500	6000	5	100	7.1347	1	10000	1100	0.15	0.0132682	0.0261198	0.00760189	[]	-11.6519
1006	500	6000	3	500	7.1347	1	10000	1100	0.15	0.000346595	0.0214226	0.000711906	[]	-9.96676
1007	500	6000	3.5	500	7.1347	1	10000	1100	0.15	0.000797365	0.021789	0.00154563	[]	-9.81157
1008	500	6000	4	500	7.1347	1	10000	1100	0.15	0.00225973	0.0234955	0.00473299	[]	-10.3854
1009	500	6000	4.5	500	7.1347	1	10000	1100	0.15	0.0072048	0.0255538	0.00727508	[]	-11.2255
1010	500	6000	5	500	7.1347	1	10000	1100	0.15	0.0145144	0.0259845	0.00736982	[]	-11.5727
1011	500	6000	3	100	713.47	1	10000	1100	0.15	0	-0.00241607	1.01034e-21	225.265	1.37621
1012	500	6000	3.5	100	713.47	1	10000	1100	0.15	0	-0.00429351	-4.50547e-22	194.886	0.92087
1013	500	6000	4	100	713.47	1	10000	1100	0.15	0.000395795	-0.00481078	-0.00243539	309.098	0.115236
1014	500	6000	4.5	100	713.47	1	10000	1100	0.15	0.0053785	-0.01894	-0.023679	1173.2	6.49578
1015	500	6000	5	100	713.47	1	10000	1100	0.15	0.0125921	-0.0307756	-0.0394564	1822.3	11.1069
1016	500	6000	3	500	713.47	1	10000	1100	0.15	0.000344036	-0.00027766	-0.000809852	303.214	0.46947
1017	500	6000	3.5	500	713.47	1	10000	1100	0.15	0.000794494	-0.00252334	-0.00192497	325.105	0.248845
1018	500	6000	4	500	713.47	1	10000	1100	0.15	0.00226123	-0.00680328	-0.00712566	523.368	1.21918
1019	500	6000	4.5	500	713.47	1	10000	1100	0.15	0.00698233	-0.017865	-0.0235886	1198.47	6.01314
1020	500	6000	5	500	713.47	1	10000	1100	0.15	0.0138881	-0.0290914	-0.0380523	1777.83	10.1523
1083	500	6000	4	100	7.1347	1	10000	1300	0.15	0.000388331	0.0228543	0.00404506	[]	-10.1124
1084	500	6000	4.5	100	7.1347	1	10000	1300	0.15	0.00553549	0.025482	0.00774433	[]	-11.2748
1085	500	6000	5	100	7.1347	1	10000	1300	0.15	0.0132613	0.025775	0.00749323	[]	-11.4987
1086	500	6000	3	500	7.1347	1	10000	1300	0.15	0.00034682	0.0211665	0.000703905	[]	-9.84699
1087	500	6000	3.5	500	7.1347	1	10000	1300	0.15	0.000793976	0.0215175	0.00151604	[]	-9.68871
1088	500	6000	4	500	7.1347	1	10000	1300	0.15	0.00228492	0.0232214	0.00470527	[]	-10.2663
1089	500	6000	4.5	500	7.1347	1	10000	1300	0.15	0.00717713	0.0252181	0.00717019	[]	-11.0781
1090	500	6000	5	500	7.1347	1	10000	1300	0.15	0.0144292	0.0256337	0.00726342	[]	-11.4161
1091	500	6000	3	100	713.47	1	10000	1300	0.15	0	-0.0035117	-2.31872e-22	207.149	1.86215
1092	500	6000	3.5	100	713.47	1	10000	1300	0.15	0	-0.00524748	-7.08973e-22	179.275	1.33491
1093	500	6000	4	100	713.47	1	10000	1300	0.15	0.000395515	-0.00637599	-0.00254259	289.744	0.783673
1094	500	6000	4.5	100	713.47	1	10000	1300	0.15	0.00544893	-0.0259076	-0.0251393	1135.52	9.45972
1095	500	6000	5	100	713.47	1	10000	1300	0.15	0.0129435	-0.0433212	-0.043402	1828.12	16.5696
1096	500	6000	3	500	713.47	1	10000	1300	0.15	0.000344416	-0.0017391	-0.000867227	282.328	1.12215
1097	500	6000	3.5	500	713.47	1	10000	1300	0.15	0.000790708	-0.00411122	-0.00199171	302.973	0.943228
1098	500	6000	4	500	713.47	1	10000	1300	0.15	0.00226768	-0.00950023	-0.00735721	492.448	2.37201
1099	500	6000	4.5	500	713.47	1	10000	1300	0.15	0.00708948	-0.025	-0.0250922	1161.7	9.04688
1100	500	6000	5	500	713.47	1	10000	1300	0.15	0.014039	-0.0408154	-0.0413217	1760.82	15.234
1163	500	6000	4	100	7.1347	4	10000	1100	0.15	0.000397607	0.0230972	0.00422267	[]	-10.2963
1164	500	6000	4.5	100	7.1347	4	10000	1100	0.15	0.00556473	0.025755	0.0079377	[]	-11.4789
1165	500	6000	5	100	7.1347	4	10000	1100	0.15	0.0132787	0.0260696	0.00767903	[]	-11.7099
1166	500	6000	3	500	7.1347	4	10000	1100	0.15	0.000346406	0.0212871	0.00072043	[]	-9.99793
1167	500	6000	3.5	500	7.1347	4	10000	1100	0.15	0.000796688	0.0216838	0.00156801	[]	-9.83851
1168	500	6000	4	500	7.1347	4	10000	1100	0.15	0.00227897	0.0234374	0.00483135	[]	-10.4349
1169	500	6000	4.5	500	7.1347	4	10000	1100	0.15	0.00719937	0.0254826	0.00735142	[]	-11.2782
1170	500	6000	5	500	7.1347	4	10000	1100	0.15	0.0144719	0.0259291	0.00744474	[]	-11.6266
1171	500	6000	3	100	713.47	4	10000	1100	0.15	0	-0.00297376	4.12443e-22	216.563	1.17605
1172	500	6000	3.5	100	713.47	4	10000	1100	0.15	0	-0.00468104	-8.25246e-22	188.898	0.779242
1173	500	6000	4	100	713.47	4	10000	1100	0.15	0.000405784	-0.00546075	-0.00242896	299.137	-0.0454078
1174	500	6000	4.5	100	713.47	4	10000	1100	0.15	0.00550352	-0.020376	-0.0220985	1080.12	5.33907
1175	500	6000	5	100	713.47	4	10000	1100	0.15	0.0129226	-0.0301735	-0.0338589	1550.11	8.22371
1176	500	6000	3	500	713.47	4	10000	1100	0.15	0.000344774	-0.0011271	-0.000797546	289.317	0.24929
1177	500	6000	3.5	500	713.47	4	10000	1100	0.15	0.000792564	-0.00324732	-0.00186326	310.826	0.0508667
1178	500	6000	4	500	713.47	4	10000	1100	0.15	0.0022486	-0.00773832	-0.00682327	494.829	0.86846
1179	500	6000	4.5	500	713.47	4	10000	1100	0.15	0.00707128	-0.0191366	-0.0216223	1084.72	4.72233
1180	500	6000	5	500	713.47	4	10000	1100	0.15	0.0141365	-0.0287049	-0.0328076	1520.8	7.46209
1243	500	6000	4	100	7.1347	4	10000	1300	0.15	0.00039183	0.0227861	0.00412696	[]	-10.1557
1244	500	6000	4.5	100	7.1347	4	10000	1300	0.15	0.00556518	0.0254214	0.00782884	[]	-11.3315
1245	500	6000	5	100	7.1347	4	10000	1300	0.15	0.0132438	0.0257223	0.00757076	[]	-11.5554
1246	500	6000	3	500	7.1347	4	10000	1300	0.15	0.00034601	0.0210307	0.000711685	[]	-9.87802
1247	500	6000	3.5	500	7.1347	4	10000	1300	0.15	0.000794103	0.0214135	0.00154115	[]	-9.71631
1248	500	6000	4	500	7.1347	4	10000	1300	0.15	0.00228762	0.0231453	0.0047726	[]	-10.3059
1249	500	6000	4.5	500	7.1347	4	10000	1300	0.15	0.00719922	0.0251531	0.00725011	[]	-11.1335
1250	500	6000	5	500	7.1347	4	10000	1300	0.15	0.0144895	0.0255887	0.00733908	[]	-11.476
1251	500	6000	3	100	713.47	4	10000	1300	0.15	0	-0.00398771	-7.52544e-22	199.785	1.66018
1252	500	6000	3.5	100	713.47	4	10000	1300	0.15	0	-0.0055783	-2.7404e-22	174.206	1.19253
1253	500	6000	4	100	713.47	4	10000	1300	0.15	0.000409391	-0.00696139	-0.00255833	281.901	0.621523
1254	500	6000	4.5	100	713.47	4	10000	1300	0.15	0.00550428	-0.0267385	-0.0234265	1045.51	8.09516
1255	500	6000	5	100	713.47	4	10000	1300	0.15	0.0128933	-0.0409388	-0.0372556	1555.58	12.9366
1256	500	6000	3	500	713.47	4	10000	1300	0.15	0.000345068	-0.00247094	-0.000853214	270.258	0.88848
1257	500	6000	3.5	500	713.47	4	10000	1300	0.15	0.000796133	-0.00473959	-0.00195258	291.411	0.736013
1258	500	6000	4	500	713.47	4	10000	1300	0.15	0.0022802	-0.0102792	-0.00709845	468.584	1.9949
1259	500	6000	4.5	500	713.47	4	10000	1300	0.15	0.00712528	-0.0255536	-0.0229809	1052.06	7.49845
1260	500	6000	5	500	713.47	4	10000	1300	0.15	0.0141314	-0.0389724	-0.0358535	1515.43	11.9574

[truncated: 1 more sheets: Supplementary Fig. 3 (B)-(F)]
